# Supplementary material for: Deciphering the global roles of Cold shock proteins in Listeria monocytogenes nutrient metabolism and stress tolerance
Source: Front Microbiol. 2022 Dec 20;13:1057754. doi: 10.3389/fmicb.2022.1057754 (PMC9808409; doi:10.3389/fmicb.2022.1057754)
Supplement: Supplementary file 4 [file Data_Sheet_3.xlsx]

## Sheet: Table S5 (PM01)
Supplementary Table S5 (Carbon sources)
Symbols: -, negative reaction; w, weak reaction; +, positive reaction.					Less growth relative to WT		More growth relative to WT				Symbols: -, negative reaction; w, weak reaction; +, positive reaction.								Symbols: -, negative reaction; w, weak reaction; +, positive reaction.						Symbols: -, negative reaction; w, weak reaction; +, positive reaction.							Symbols: -, negative reaction; w, weak reaction; +, positive reaction.								Symbols: -, negative reaction; w, weak reaction; +, positive reaction.						Symbols: -, negative reaction; w, weak reaction; +, positive reaction.
	EGDe	EGDe ∆cspA	EGDe ∆cspB	EGDe ∆cspD	EGDe ∆cspAB	EGDe ∆cspAD	EGDe ∆cspBD	EGDe ∆cspABD				N1546	∆cspA	∆cspB	∆cspAB					LL195	LL195 ∆cspA	LL195 ∆cspB	LL195 ∆cspAB			N2306	N2306 ∆cspA	N2306 ∆cspB	N2306 ∆cspAB				N16-0044	∆cspA	∆cspB	∆cspAB					LMN318	LMN318 ∆cspA	LMN318 ∆cspB				LMNC326	∆cspA	∆cspB
A01 (Negative Control)	-	-	-	-	-	-	-	-			A01 (Negative Control)	-	-	-	-				A01 (Negative Control)	-	-	-	-		A01 (Negative Control)	-	-	-	-			A01 (Negative Control)	-	-	-	-				A01 (Negative Control)	-	-	-			A01 (Negative Control)	-	-	-
A02 (L-Arabinose)	+	+	+	+	+	+	+	w			A02 (L-Arabinose)	+	+	+	+				A02 (L-Arabinose)	+	+	+	+		A02 (L-Arabinose)	+	+	+	+			A02 (L-Arabinose)	+	+	+	+				A02 (L-Arabinose)	+	+	+			A02 (L-Arabinose)	+	+	+
A03 (N-Acetyl-D-Glucosamine)	+	+	+	+	+	+	+	w			A03 (N-Acetyl-D-Glucosamine)	+	+	+	+				A03 (N-Acetyl-D-Glucosamine)	+	+	+	+		A03 (N-Acetyl-D-Glucosamine)	+	+	+	+			A03 (N-Acetyl-D-Glucosamine)	+	+	+	+				A03 (N-Acetyl-D-Glucosamine)	+	+	+			A03 (N-Acetyl-D-Glucosamine)	+	+	+
A04 (D-Saccharic Acid)	-	-	-	-	-	-	-	-			A04 (D-Saccharic Acid)	-	-	-	-				A04 (D-Saccharic Acid)	-	-	-	-		A04 (D-Saccharic Acid)	-	-	-	-			A04 (D-Saccharic Acid)	-	-	-	-				A04 (D-Saccharic Acid)	-	-	-			A04 (D-Saccharic Acid)	-	-	-
A05 (Succinic Acid)	-	-	-	-	-	-	-	-			A05 (Succinic Acid)	-	-	-	-				A05 (Succinic Acid)	-	-	-	-		A05 (Succinic Acid)	-	-	-	-			A05 (Succinic Acid)	-	-	-	-				A05 (Succinic Acid)	-	-	-			A05 (Succinic Acid)	-	-	-
A06 (D-Galactose)	-	-	-	-	-	+	-	-			A06 (D-Galactose)	-	-	-	-				A06 (D-Galactose)	-	-	-	-		A06 (D-Galactose)	-	-	-	-			A06 (D-Galactose)	-	-	-	-				A06 (D-Galactose)	-	-	-			A06 (D-Galactose)	-	-	-
A07 (L-Aspartic Acid)	-	-	-	-	-	-	-	-			A07 (L-Aspartic Acid)	-	-	-	-				A07 (L-Aspartic Acid)	-	-	-	-		A07 (L-Aspartic Acid)	-	-	-	-			A07 (L-Aspartic Acid)	-	-	-	-				A07 (L-Aspartic Acid)	-	-	-			A07 (L-Aspartic Acid)	-	-	-
A08 (L-Proline)	-	-	-	-	-	-	-	-			A08 (L-Proline)	-	-	-	-				A08 (L-Proline)	-	-	-	-		A08 (L-Proline)	-	-	-	-			A08 (L-Proline)	-	-	-	-				A08 (L-Proline)	-	-	-			A08 (L-Proline)	-	-	-
A09 (D-Alanine)	-	-	-	-	-	-	-	-			A09 (D-Alanine)	-	-	-	-				A09 (D-Alanine)	-	-	-	-		A09 (D-Alanine)	-	-	-	-			A09 (D-Alanine)	-	-	-	-				A09 (D-Alanine)	-	-	-			A09 (D-Alanine)	-	-	-
A10 (D-Trehalose)	+	+	+	+	+	+	+	+			A10 (D-Trehalose)	+	+	+	+				A10 (D-Trehalose)	+	+	+	+		A10 (D-Trehalose)	+	+	+	+			A10 (D-Trehalose)	+	+	+	+				A10 (D-Trehalose)	+	+	+			A10 (D-Trehalose)	+	+	+
A11 (D-Mannose)	+	+	+	+	+	+	+	+			A11 (D-Mannose)	+	+	+	+				A11 (D-Mannose)	+	+	+	+		A11 (D-Mannose)	+	+	+	+			A11 (D-Mannose)	+	+	+	+				A11 (D-Mannose)	+	+	+			A11 (D-Mannose)	+	+	+
A12 (Dulcitol)	-	-	-	-	-	-	-	-			A12 (Dulcitol)	-	-	-	-				A12 (Dulcitol)	-	-	-	-		A12 (Dulcitol)	-	-	-	-			A12 (Dulcitol)	-	-	-	-				A12 (Dulcitol)	-	-	-			A12 (Dulcitol)	-	-	-
B01 (D-Serine)	-	-	-	-	-	-	-	-			B01 (D-Serine)	-	-	-	-				B01 (D-Serine)	-	-	-	-		B01 (D-Serine)	-	-	-	-			B01 (D-Serine)	-	-	-	-				B01 (D-Serine)	-	-	-			B01 (D-Serine)	-	-	-
B02 (D-Sorbitol)	-	-	-	-	-	+	-	-			B02 (D-Sorbitol)	-	-	-	-				B02 (D-Sorbitol)	-	-	-	-		B02 (D-Sorbitol)	-	-	-	-			B02 (D-Sorbitol)	-	-	-	-				B02 (D-Sorbitol)	-	-	-			B02 (D-Sorbitol)	-	-	-
B03 (Glycerol)	+	+	+	+	+	+	+	-			B03 (Glycerol)	+	+	+	+				B03 (Glycerol)	+	+	+	+		B03 (Glycerol)	+	+	+	+			B03 (Glycerol)	+	+	+	+				B03 (Glycerol)	+	+	+			B03 (Glycerol)	+	+	+
B04 (L-Fucose)	-	-	-	-	-	+	-	-			B04 (L-Fucose)	-	-	-	-				B04 (L-Fucose)	-	-	-	-		B04 (L-Fucose)	-	-	-	-			B04 (L-Fucose)	-	-	-	-				B04 (L-Fucose)	-	-	-			B04 (L-Fucose)	-	-	-
B05 (D-Glucuronic Acid)	-	-	-	-	-	-	-	-			B05 (D-Glucuronic Acid)	-	-	-	-				B05 (D-Glucuronic Acid)	-	-	-	-		B05 (D-Glucuronic Acid)	-	-	-	-			B05 (D-Glucuronic Acid)	-	-	-	-				B05 (D-Glucuronic Acid)	-	-	-			B05 (D-Glucuronic Acid)	-	-	-
B06 (D-Gluconic Acid)	-	-	-	-	-	-	-	-			B06 (D-Gluconic Acid)	-	-	-	-				B06 (D-Gluconic Acid)	-	-	-	-		B06 (D-Gluconic Acid)	-	-	-	-			B06 (D-Gluconic Acid)	-	-	-	-				B06 (D-Gluconic Acid)	-	-	-			B06 (D-Gluconic Acid)	-	-	-
B07 (D,L-α-Glycerol-Phosphate)	-	-	-	-	-	-	-	-			B07 (D,L-α-Glycerol-Phosphate)	-	-	-	-				B07 (D,L-α-Glycerol-Phosphate)	-	-	-	-		B07 (D,L-α-Glycerol-Phosphate)	-	-	-	-			B07 (D,L-α-Glycerol-Phosphate)	-	-	-	-				B07 (D,L-α-Glycerol-Phosphate)	-	-	-			B07 (D,L-α-Glycerol-Phosphate)	-	-	-
B08 (D-Xylose)	+	+	+	+	+	+	+	w			B08 (D-Xylose)	+	+	+	+				B08 (D-Xylose)	+	+	+	+		B08 (D-Xylose)	+	+	+	+			B08 (D-Xylose)	+	+	+	+				B08 (D-Xylose)	+	+	+			B08 (D-Xylose)	+	+	+
B09 (L-Lactic Acid)	-	-	-	-	-	-	-	-			B09 (L-Lactic Acid)	-	-	-	-				B09 (L-Lactic Acid)	-	-	-	-		B09 (L-Lactic Acid)	-	-	-	-			B09 (L-Lactic Acid)	-	-	-	-				B09 (L-Lactic Acid)	-	-	-			B09 (L-Lactic Acid)	-	-	-
B10 (Sodium Formate)	-	-	-	-	-	-	-	-			B10 (Sodium Formate)	-	-	-	-				B10 (Sodium Formate)	-	-	-	-		B10 (Sodium Formate)	-	-	-	-			B10 (Sodium Formate)	-	-	-	-				B10 (Sodium Formate)	-	-	-			B10 (Sodium Formate)	-	-	-
B11 (D-Mannitol)	-	-	-	-	-	-	-	-			B11 (D-Mannitol)	-	-	-	-				B11 (D-Mannitol)	-	-	-	-		B11 (D-Mannitol)	-	-	-	-			B11 (D-Mannitol)	-	-	-	-				B11 (D-Mannitol)	-	-	-			B11 (D-Mannitol)	-	-	-
B12 (L-Glutamic Acid)	-	-	-	-	-	-	-	-			B12 (L-Glutamic Acid)	-	-	-	-				B12 (L-Glutamic Acid)	-	-	-	-		B12 (L-Glutamic Acid)	-	-	-	-			B12 (L-Glutamic Acid)	-	-	-	-				B12 (L-Glutamic Acid)	-	-	-			B12 (L-Glutamic Acid)	-	-	-
C01 (D-Glucose-6-Phosphate)	w	-	-	-	-	-	+	w			C01 (D-Glucose-6-Phosphate)	-	-	-	-				C01 (D-Glucose-6-Phosphate)	-	-	-	-		C01 (D-Glucose-6-Phosphate)	-	-	-	-			C01 (D-Glucose-6-Phosphate)	-	-	-	-				C01 (D-Glucose-6-Phosphate)	-	-	-			C01 (D-Glucose-6-Phosphate)	-	-	-
C02 (D-Galactonic Acid-γ-Lactone)	-	-	-	-	-	-	-	-			C02 (D-Galactonic Acid-γ-Lactone)	-	-	-	-				C02 (D-Galactonic Acid-γ-Lactone)	-	-	-	-		C02 (D-Galactonic Acid-γ-Lactone)	-	-	-	-			C02 (D-Galactonic Acid-γ-Lactone)	-	-	-	-				C02 (D-Galactonic Acid-γ-Lactone)	-	-	-			C02 (D-Galactonic Acid-γ-Lactone)	-	-	-
C03 (D,L-Malic Acid)	-	-	-	-	-	-	-	-			C03 (D,L-Malic Acid)	-	-	-	-				C03 (D,L-Malic Acid)	-	-	-	-		C03 (D,L-Malic Acid)	-	-	-	-			C03 (D,L-Malic Acid)	-	-	-	-				C03 (D,L-Malic Acid)	-	-	-			C03 (D,L-Malic Acid)	-	-	-
C04 (D-Ribose)	+	+	+	+	+	+	+	+			C04 (D-Ribose)	+	+	+	+				C04 (D-Ribose)	+	+	+	+		C04 (D-Ribose)	+	+	+	+			C04 (D-Ribose)	+	+	+	+				C04 (D-Ribose)	+	+	+			C04 (D-Ribose)	+	+	+
C05 (Tween 20)	-	-	-	-	-	-	-	-			C05 (Tween 20)	-	-	-	-				C05 (Tween 20)	-	-	-	-		C05 (Tween 20)	-	-	-	-			C05 (Tween 20)	-	-	-	-				C05 (Tween 20)	-	-	-			C05 (Tween 20)	-	-	-
C06 (L-Rhamnose)	+	+	+	+	+	+	+	-			C06 (L-Rhamnose)	+	+	+	+				C06 (L-Rhamnose)	+	+	+	+		C06 (L-Rhamnose)	+	+	+	+			C06 (L-Rhamnose)	+	+	+	+				C06 (L-Rhamnose)	+	+	+			C06 (L-Rhamnose)	+	+	+
C07 (D-Fructose)	+	+	+	+	+	+	+	+			C07 (D-Fructose)	+	+	+	+				C07 (D-Fructose)	+	+	+	+		C07 (D-Fructose)	+	+	+	+			C07 (D-Fructose)	+	+	+	+				C07 (D-Fructose)	+	+	+			C07 (D-Fructose)	+	+	+
C08 (Acetic Acid)	-	-	-	-	-	-	-	-			C08 (Acetic Acid)	-	-	-	-				C08 (Acetic Acid)	-	-	-	-		C08 (Acetic Acid)	-	-	-	-			C08 (Acetic Acid)	-	-	-	-				C08 (Acetic Acid)	-	-	-			C08 (Acetic Acid)	-	-	-
C09 (D-Glucose)	+	+	+	+	+	+	+	+			C09 (D-Glucose)	+	+	+	+				C09 (D-Glucose)	+	+	+	+		C09 (D-Glucose)	+	+	+	+			C09 (D-Glucose)	+	+	+	+				C09 (D-Glucose)	+	+	+			C09 (D-Glucose)	+	+	+
C10 (D-Maltose)	+	+	+	+	+	+	+	+			C10 (D-Maltose)	+	+	+	+				C10 (D-Maltose)	+	+	+	+		C10 (D-Maltose)	+	+	+	+			C10 (D-Maltose)	+	+	+	+				C10 (D-Maltose)	+	+	+			C10 (D-Maltose)	+	+	+
C11 (D-Melibiose)	-	-	-	-	-	-	-	-			C11 (D-Melibiose)	-	-	-	-				C11 (D-Melibiose)	-	-	-	-		C11 (D-Melibiose)	-	-	-	-			C11 (D-Melibiose)	-	-	-	-				C11 (D-Melibiose)	-	-	-			C11 (D-Melibiose)	-	-	-
C12 (Thymidine)	+	+	+	+	+	+	-	-			C12 (Thymidine)	+	+	+	+				C12 (Thymidine)	+	+	+	+		C12 (Thymidine)	+	+	+	+			C12 (Thymidine)	+	+	+	+				C12 (Thymidine)	+	+	+			C12 (Thymidine)	+	+	+
D01 (L-Asparagine)	-	-	-	-	-	-	-	-			D01 (L-Asparagine)	-	-	-	-				D01 (L-Asparagine)	-	-	-	-		D01 (L-Asparagine)	-	-	-	-			D01 (L-Asparagine)	-	-	-	-				D01 (L-Asparagine)	-	-	-			D01 (L-Asparagine)	-	-	-
D02 (D-Aspartic Acid)	-	-	-	-	-	-	-	-			D02 (D-Aspartic Acid)	-	-	-	-				D02 (D-Aspartic Acid)	-	-	-	-		D02 (D-Aspartic Acid)	-	-	-	-			D02 (D-Aspartic Acid)	-	-	-	-				D02 (D-Aspartic Acid)	-	-	-			D02 (D-Aspartic Acid)	-	-	-
D03 (D-Glucosaminic Acid)	-	-	-	-	-	-	-	-			D03 (D-Glucosaminic Acid)	-	-	-	-				D03 (D-Glucosaminic Acid)	-	-	-	-		D03 (D-Glucosaminic Acid)	-	-	-	-			D03 (D-Glucosaminic Acid)	-	-	-	-				D03 (D-Glucosaminic Acid)	-	-	-			D03 (D-Glucosaminic Acid)	-	-	-
D04 (1,2-Propanediol)	-	-	-	-	-	-	-	-			D04 (1,2-Propanediol)	-	-	-	-				D04 (1,2-Propanediol)	-	-	-	-		D04 (1,2-Propanediol)	-	-	-	-			D04 (1,2-Propanediol)	-	-	-	-				D04 (1,2-Propanediol)	-	-	-			D04 (1,2-Propanediol)	-	-	-
D05 (Tween 40)	-	-	-	-	-	-	-	-			D05 (Tween 40)	-	-	-	-				D05 (Tween 40)	-	-	-	-		D05 (Tween 40)	-	-	-	-			D05 (Tween 40)	-	-	-	-				D05 (Tween 40)	-	-	-			D05 (Tween 40)	-	-	-
D06 (α-Keto-Glutaric Acid)	-	-	-	-	-	-	-	-			D06 (α-Keto-Glutaric Acid)	-	-	-	-				D06 (α-Keto-Glutaric Acid)	-	-	-	-		D06 (α-Keto-Glutaric Acid)	-	-	-	-			D06 (α-Keto-Glutaric Acid)	-	-	-	-				D06 (α-Keto-Glutaric Acid)	-	-	-			D06 (α-Keto-Glutaric Acid)	-	-	-
D07 (α-Keto-Butyric Acid)	+	-	+	+	-	+	-	-			D07 (α-Keto-Butyric Acid)	-	-	-	+				D07 (α-Keto-Butyric Acid)	+	+	-	+		D07 (α-Keto-Butyric Acid)	+	+	+	+			D07 (α-Keto-Butyric Acid)	+	-	+	-				D07 (α-Keto-Butyric Acid)	-	-	-			D07 (α-Keto-Butyric Acid)	+	+	-
D08 (α-Methyl-D-Galactoside)	-	-	-	-	-	-	-	-			D08 (α-Methyl-D-Galactoside)	-	-	-	-				D08 (α-Methyl-D-Galactoside)	-	-	-	-		D08 (α-Methyl-D-Galactoside)	-	-	-	-			D08 (α-Methyl-D-Galactoside)	-	-	-	-				D08 (α-Methyl-D-Galactoside)	-	-	-			D08 (α-Methyl-D-Galactoside)	-	-	-
D09 (α-D-Lactose)	w	+	-	-	-	+	-	-			D09 (α-D-Lactose)	+	+	+	+				D09 (α-D-Lactose)	-	-	-	-		D09 (α-D-Lactose)	+	+	+	+			D09 (α-D-Lactose)	-	-	-	-				D09 (α-D-Lactose)	-	-	-			D09 (α-D-Lactose)	-	-	-
D10 (Lactulose)	-	-	-	-	-	-	-	-			D10 (Lactulose)	-	-	-	-				D10 (Lactulose)	-	-	-	-		D10 (Lactulose)	-	-	-	-			D10 (Lactulose)	-	-	-	-				D10 (Lactulose)	-	-	-			D10 (Lactulose)	-	-	-
D11 (Sucrose)	-	-	-	-	-	-	-	-			D11 (Sucrose)	-	-	-	-				D11 (Sucrose)	-	-	-	-		D11 (Sucrose)	-	-	-	+			D11 (Sucrose)	-	-	-	-				D11 (Sucrose)	-	-	-			D11 (Sucrose)	-	-	-
D12 (Uridine)	+	+	+	+	+	+	+	+			D12 (Uridine)	+	+	+	+				D12 (Uridine)	+	+	+	+		D12 (Uridine)	+	+	+	+			D12 (Uridine)	+	+	+	+				D12 (Uridine)	+	+	+			D12 (Uridine)	+	+	+
E01 (L-Glutamine)	-	-	-	-	-	-	-	-			E01 (L-Glutamine)	-	-	-	-				E01 (L-Glutamine)	-	-	-	-		E01 (L-Glutamine)	-	-	-	-			E01 (L-Glutamine)	-	-	-	-				E01 (L-Glutamine)	-	-	-			E01 (L-Glutamine)	-	-	-
E02 (m-Tartaric Acid)	-	-	-	-	-	-	-	-			E02 (m-Tartaric Acid)	-	-	-	-				E02 (m-Tartaric Acid)	-	-	-	-		E02 (m-Tartaric Acid)	-	-	-	-			E02 (m-Tartaric Acid)	-	-	-	-				E02 (m-Tartaric Acid)	-	-	-			E02 (m-Tartaric Acid)	-	-	-
E03 (α-D-Glucose-1-Phosphate)	w	-	-	-	-	-	-	w			E03 (α-D-Glucose-1-Phosphate)	-	-	-	-				E03 (α-D-Glucose-1-Phosphate)	-	-	-	-		E03 (α-D-Glucose-1-Phosphate)	-	-	-	-			E03 (α-D-Glucose-1-Phosphate)	-	-	-	-				E03 (α-D-Glucose-1-Phosphate)	-	-	-			E03 (α-D-Glucose-1-Phosphate)	-	-	-
E04 (D-Fructose-6-Phosphate)	-	-	-	-	-	+	-	w			E04 (D-Fructose-6-Phosphate)	-	-	-	-				E04 (D-Fructose-6-Phosphate)	-	-	-	-		E04 (D-Fructose-6-Phosphate)	-	-	-	-			E04 (D-Fructose-6-Phosphate)	-	-	-	-				E04 (D-Fructose-6-Phosphate)	-	-	-			E04 (D-Fructose-6-Phosphate)	-	-	-
E05 (Tween 80)	-	-	-	-	-	-	-	-			E05 (Tween 80)	-	-	-	-				E05 (Tween 80)	-	-	-	-		E05 (Tween 80)	-	-	-	-			E05 (Tween 80)	-	-	-	-				E05 (Tween 80)	-	-	-			E05 (Tween 80)	-	-	-
E06 (α-Hydroxy-Glutaric Acid-γ-Lactone)	-	-	-	-	-	-	-	-			E06 (α-Hydroxy-Glutaric Acid-γ-Lactone)	-	-	-	-				E06 (α-Hydroxy-Glutaric Acid-γ-Lactone)	-	-	-	-		E06 (α-Hydroxy-Glutaric Acid-γ-Lactone)	-	-	-	-			E06 (α-Hydroxy-Glutaric Acid-γ-Lactone)	-	-	-	-				E06 (α-Hydroxy-Glutaric Acid-γ-Lactone)	-	-	-			E06 (α-Hydroxy-Glutaric Acid-γ-Lactone)	-	-	-
E07 (α-Hydroxy-Butyric Acid)	-	-	-	-	-	-	-	-			E07 (α-Hydroxy-Butyric Acid)	-	-	-	-				E07 (α-Hydroxy-Butyric Acid)	-	-	-	-		E07 (α-Hydroxy-Butyric Acid)	-	-	-	-			E07 (α-Hydroxy-Butyric Acid)	-	-	-	-				E07 (α-Hydroxy-Butyric Acid)	-	-	-			E07 (α-Hydroxy-Butyric Acid)	-	-	-
E08 (β-Methyl-D-Glucoside)	+	+	+	+	+	+	+	+			E08 (β-Methyl-D-Glucoside)	+	+	+	+				E08 (β-Methyl-D-Glucoside)	+	+	+	+		E08 (β-Methyl-D-Glucoside)	+	+	+	+			E08 (β-Methyl-D-Glucoside)	+	+	+	+				E08 (β-Methyl-D-Glucoside)	+	+	+			E08 (β-Methyl-D-Glucoside)	+	+	+
E09 (Adonitol)	-	-	-	-	-	-	-	-			E09 (Adonitol)	-	-	-	-				E09 (Adonitol)	-	-	-	-		E09 (Adonitol)	-	-	-	-			E09 (Adonitol)	-	-	-	-				E09 (Adonitol)	-	-	-			E09 (Adonitol)	-	-	-
E10 (Maltotriose)	+	+	+	+	+	+	+	+			E10 (Maltotriose)	+	+	+	+				E10 (Maltotriose)	+	+	+	+		E10 (Maltotriose)	+	+	+	+			E10 (Maltotriose)	+	+	+	+				E10 (Maltotriose)	+	+	+			E10 (Maltotriose)	+	+	+
E11 (2′-Deoxy-Adenosine)	-	-	-	-	-	+	-	-			E11 (2′-Deoxy-Adenosine)	-	-	-	+				E11 (2′-Deoxy-Adenosine)	+	+	-	+		E11 (2′-Deoxy-Adenosine)	-	-	-	-			E11 (2′-Deoxy-Adenosine)	+	+	+	w				E11 (2′-Deoxy-Adenosine)	-	-	-			E11 (2′-Deoxy-Adenosine)	-	-	-
E12 (Adenosine)	+	-	-	-	-	+	-	-			E12 (Adenosine)	-	+	+	+				E12 (Adenosine)	+	+	+	+		E12 (Adenosine)	+	+	+	+			E12 (Adenosine)	+	+	+	+				E12 (Adenosine)	-	-	-			E12 (Adenosine)	-	-	-
F01 (Gly-Asp)	-	-	-	-	-	-	-	-			F01 (Gly-Asp)	-	-	-	-				F01 (Gly-Asp)	-	-	-	-		F01 (Gly-Asp)	-	-	-	-			F01 (Gly-Asp)	-	-	-	-				F01 (Gly-Asp)	-	-	-			F01 (Gly-Asp)	-	-	-
F02 (Citric Acid)	-	-	-	-	-	-	-	-			F02 (Citric Acid)	-	-	-	-				F02 (Citric Acid)	-	-	-	-		F02 (Citric Acid)	-	-	-	-			F02 (Citric Acid)	-	-	-	-				F02 (Citric Acid)	-	-	-			F02 (Citric Acid)	-	-	-
F03 (myo-Inositol)	-	-	-	-	-	-	-	-			F03 (myo-Inositol)	-	-	-	-				F03 (myo-Inositol)	-	-	-	-		F03 (myo-Inositol)	-	-	-	-			F03 (myo-Inositol)	-	-	-	-				F03 (myo-Inositol)	-	-	-			F03 (myo-Inositol)	-	-	-
F04 (D-Threonine)	-	-	-	-	-	-	-	-			F04 (D-Threonine)	-	-	-	-				F04 (D-Threonine)	-	-	-	-		F04 (D-Threonine)	-	-	-	-			F04 (D-Threonine)	-	-	-	-				F04 (D-Threonine)	-	-	-			F04 (D-Threonine)	-	-	-
F05 (Fumaric Acid)	-	-	-	-	-	-	-	-			F05 (Fumaric Acid)	-	-	-	-				F05 (Fumaric Acid)	-	-	-	-		F05 (Fumaric Acid)	-	-	-	-			F05 (Fumaric Acid)	-	-	-	-				F05 (Fumaric Acid)	-	-	-			F05 (Fumaric Acid)	-	-	-
F06 (Bromo-Succinic Acid)	-	-	-	-	-	-	-	-			F06 (Bromo-Succinic Acid)	-	-	-	-				F06 (Bromo-Succinic Acid)	-	-	-	-		F06 (Bromo-Succinic Acid)	-	-	-	-			F06 (Bromo-Succinic Acid)	-	-	-	-				F06 (Bromo-Succinic Acid)	-	-	-			F06 (Bromo-Succinic Acid)	-	-	-
F07 (Propionic Acid)	-	-	-	-	-	-	-	-			F07 (Propionic Acid)	-	-	-	-				F07 (Propionic Acid)	-	-	-	-		F07 (Propionic Acid)	-	-	-	-			F07 (Propionic Acid)	-	-	-	-				F07 (Propionic Acid)	-	-	-			F07 (Propionic Acid)	-	-	-
F08 (Mucic Acid)	-	-	-	-	-	-	-	-			F08 (Mucic Acid)	-	-	-	-				F08 (Mucic Acid)	-	-	-	-		F08 (Mucic Acid)	-	-	-	-			F08 (Mucic Acid)	-	-	-	-				F08 (Mucic Acid)	-	-	-			F08 (Mucic Acid)	-	-	-
F09 (Glycolic Acid)	-	-	-	-	-	-	-	-			F09 (Glycolic Acid)	-	-	-	-				F09 (Glycolic Acid)	-	-	-	-		F09 (Glycolic Acid)	-	-	-	-			F09 (Glycolic Acid)	-	-	-	-				F09 (Glycolic Acid)	-	-	-			F09 (Glycolic Acid)	-	-	-
F10 (Glyoxylic Acid)	-	-	-	-	-	-	-	-			F10 (Glyoxylic Acid)	-	-	-	-				F10 (Glyoxylic Acid)	-	-	-	-		F10 (Glyoxylic Acid)	-	-	-	-			F10 (Glyoxylic Acid)	-	-	-	-				F10 (Glyoxylic Acid)	-	-	-			F10 (Glyoxylic Acid)	-	-	-
F11 (D-Cellobiose)	+	+	+	+	+	+	+	+			F11 (D-Cellobiose)	+	+	+	+				F11 (D-Cellobiose)	+	+	+	+		F11 (D-Cellobiose)	+	+	+	+			F11 (D-Cellobiose)	+	+	+	+				F11 (D-Cellobiose)	+	+	+			F11 (D-Cellobiose)	+	+	+
F12 (Inosine)	+	+	+	+	+	+	+	w			F12 (Inosine)	+	+	+	+				F12 (Inosine)	+	+	+	+		F12 (Inosine)	+	+	+	+			F12 (Inosine)	+	+	+	+				F12 (Inosine)	+	+	+			F12 (Inosine)	+	+	+
G01 (Gly-Glu)	-	-	-	-	-	-	-	-			G01 (Gly-Glu)	-	-	-	-				G01 (Gly-Glu)	-	-	-	-		G01 (Gly-Glu)	-	-	-	-			G01 (Gly-Glu)	-	-	-	-				G01 (Gly-Glu)	-	-	-			G01 (Gly-Glu)	-	-	-
G02 (Tricarballylic Acid)	-	-	-	-	-	-	-	-			G02 (Tricarballylic Acid)	-	-	-	-				G02 (Tricarballylic Acid)	-	-	-	-		G02 (Tricarballylic Acid)	-	-	-	-			G02 (Tricarballylic Acid)	-	-	-	-				G02 (Tricarballylic Acid)	-	-	-			G02 (Tricarballylic Acid)	-	-	-
G03 (L-Serine)	-	-	-	-	-	-	-	-			G03 (L-Serine)	-	-	-	-				G03 (L-Serine)	-	-	-	-		G03 (L-Serine)	-	-	-	-			G03 (L-Serine)	-	-	-	-				G03 (L-Serine)	-	-	-			G03 (L-Serine)	-	-	-
G04 (L-Threonine)	-	-	-	-	-	-	-	-			G04 (L-Threonine)	-	-	-	-				G04 (L-Threonine)	-	-	-	-		G04 (L-Threonine)	-	-	-	-			G04 (L-Threonine)	-	-	-	-				G04 (L-Threonine)	-	-	-			G04 (L-Threonine)	-	-	-
G05 (L-Alanine)	-	-	-	-	-	-	-	-			G05 (L-Alanine)	-	-	-	-				G05 (L-Alanine)	-	-	-	-		G05 (L-Alanine)	-	-	-	-			G05 (L-Alanine)	-	-	-	-				G05 (L-Alanine)	-	-	-			G05 (L-Alanine)	-	-	-
G06 (Ala-Gly)	-	-	-	-	-	-	-	-			G06 (Ala-Gly)	-	-	-	-				G06 (Ala-Gly)	-	-	-	-		G06 (Ala-Gly)	-	-	-	-			G06 (Ala-Gly)	-	-	-	-				G06 (Ala-Gly)	-	-	-			G06 (Ala-Gly)	-	-	-
G07 (Acetoacetic Acid)	-	-	-	-	-	-	-	-			G07 (Acetoacetic Acid)	-	-	-	-				G07 (Acetoacetic Acid)	-	-	-	+		G07 (Acetoacetic Acid)	-	-	-	-			G07 (Acetoacetic Acid)	-	-	-	-				G07 (Acetoacetic Acid)	-	-	-			G07 (Acetoacetic Acid)	-	-	-
G08 (N-Acetyl-β-D-Mannosamine)	+	+	+	+	+	+	+	-			G08 (N-Acetyl-β-D-Mannosamine)	+	+	+	+				G08 (N-Acetyl-β-D-Mannosamine)	+	+	+	+		G08 (N-Acetyl-β-D-Mannosamine)	+	+	+	+			G08 (N-Acetyl-β-D-Mannosamine)	+	+	+	+				G08 (N-Acetyl-β-D-Mannosamine)	+	+	+			G08 (N-Acetyl-β-D-Mannosamine)	+	+	+
G09 (Mono-Methyl Succinate)	-	-	-	-	-	-	-	-			G09 (Mono-Methyl Succinate)	-	-	-	-				G09 (Mono-Methyl Succinate)	-	-	-	-		G09 (Mono-Methyl Succinate)	-	-	-	-			G09 (Mono-Methyl Succinate)	-	-	-	-				G09 (Mono-Methyl Succinate)	-	-	-			G09 (Mono-Methyl Succinate)	-	-	-
G10 (Methyl Pyruvate)	-	-	-	-	-	+	-	-			G10 (Methyl Pyruvate)	-	-	-	-				G10 (Methyl Pyruvate)	-	-	-	-		G10 (Methyl Pyruvate)	-	-	-	-			G10 (Methyl Pyruvate)	-	-	-	-				G10 (Methyl Pyruvate)	-	-	-			G10 (Methyl Pyruvate)	-	-	-
G11 (D-Malic Acid)	-	-	-	-	-	-	-	-			G11 (D-Malic Acid)	-	-	-	-				G11 (D-Malic Acid)	-	-	-	-		G11 (D-Malic Acid)	-	-	-	-			G11 (D-Malic Acid)	-	-	-	-				G11 (D-Malic Acid)	-	-	-			G11 (D-Malic Acid)	-	-	-
G12 (L-Malic Acid)	-	-	-	-	-	-	-	-			G12 (L-Malic Acid)	-	-	-	-				G12 (L-Malic Acid)	-	-	-	-		G12 (L-Malic Acid)	-	-	-	-			G12 (L-Malic Acid)	-	-	-	-				G12 (L-Malic Acid)	-	-	-			G12 (L-Malic Acid)	-	-	-
H01 (Gly-Pro)	-	-	-	-	-	-	-	-			H01 (Gly-Pro)	-	-	-	-				H01 (Gly-Pro)	-	-	-	-		H01 (Gly-Pro)	-	-	-	-			H01 (Gly-Pro)	-	-	-	-				H01 (Gly-Pro)	-	-	-			H01 (Gly-Pro)	-	-	-
H02 (p-Hydroxy-Phenylacetic Acid)	-	-	-	-	-	-	-	-			H02 (p-Hydroxy-Phenylacetic Acid)	-	-	-	-				H02 (p-Hydroxy-Phenylacetic Acid)	-	-	-	-		H02 (p-Hydroxy-Phenylacetic Acid)	-	-	-	-			H02 (p-Hydroxy-Phenylacetic Acid)	-	-	-	-				H02 (p-Hydroxy-Phenylacetic Acid)	-	-	-			H02 (p-Hydroxy-Phenylacetic Acid)	-	-	-
H03 (m-Hydroxy-Phenylacetic Acid)	-	-	-	-	-	-	-	-			H03 (m-Hydroxy-Phenylacetic Acid)	-	-	-	-				H03 (m-Hydroxy-Phenylacetic Acid)	-	-	-	-		H03 (m-Hydroxy-Phenylacetic Acid)	-	-	-	-			H03 (m-Hydroxy-Phenylacetic Acid)	-	-	-	-				H03 (m-Hydroxy-Phenylacetic Acid)	-	-	-			H03 (m-Hydroxy-Phenylacetic Acid)	-	-	-
H04 (Tyramine)	-	-	-	-	-	-	-	-			H04 (Tyramine)	-	-	-	-				H04 (Tyramine)	-	-	-	-		H04 (Tyramine)	-	-	-	-			H04 (Tyramine)	-	-	-	-				H04 (Tyramine)	-	-	-			H04 (Tyramine)	-	-	-
H05 (D-Psicose)	+	+	+	+	+	+	+	-			H05 (D-Psicose)	+	+	+	+				H05 (D-Psicose)	+	+	+	+		H05 (D-Psicose)	+	+	+	+			H05 (D-Psicose)	+	+	+	+				H05 (D-Psicose)	+	+	+			H05 (D-Psicose)	+	+	+
H06 (L-Lyxose)	+	+	+	+	+	+	+	+			H06 (L-Lyxose)	+	+	+	+				H06 (L-Lyxose)	+	+	+	+		H06 (L-Lyxose)	+	+	+	+			H06 (L-Lyxose)	+	+	+	+				H06 (L-Lyxose)	+	+	+			H06 (L-Lyxose)	+	+	+
H07 (Glucuronamide)	-	-	-	-	-	w	-	-			H07 (Glucuronamide)	-	-	-	-				H07 (Glucuronamide)	-	-	-	-		H07 (Glucuronamide)	-	-	-	-			H07 (Glucuronamide)	-	-	-	-				H07 (Glucuronamide)	-	-	-			H07 (Glucuronamide)	-	-	-
H08 (Pyruvic Acid)	-	-	-	-	-	+	-	-			H08 (Pyruvic Acid)	-	-	-	-				H08 (Pyruvic Acid)	-	-	-	-		H08 (Pyruvic Acid)	-	-	-	-			H08 (Pyruvic Acid)	+	-	-	-				H08 (Pyruvic Acid)	-	-	-			H08 (Pyruvic Acid)	-	-	-
H09 (L-Galactonic Acid-γ-Lactone)	-	-	-	-	-	-	-	-			H09 (L-Galactonic Acid-γ-Lactone)	-	-	-	-				H09 (L-Galactonic Acid-γ-Lactone)	-	-	-	-		H09 (L-Galactonic Acid-γ-Lactone)	-	-	-	-			H09 (L-Galactonic Acid-γ-Lactone)	-	-	-	-				H09 (L-Galactonic Acid-γ-Lactone)	-	-	-			H09 (L-Galactonic Acid-γ-Lactone)	-	-	-
H10 (D-Galacturonic Acid)	-	-	-	-	-	-	-	-			H10 (D-Galacturonic Acid)	-	-	-	-				H10 (D-Galacturonic Acid)	-	-	-	-		H10 (D-Galacturonic Acid)	-	-	-	-			H10 (D-Galacturonic Acid)	-	-	-	-				H10 (D-Galacturonic Acid)	-	-	-			H10 (D-Galacturonic Acid)	-	-	-
H11 (β-Phenylethylamine)	-	-	-	-	-	-	-	-			H11 (β-Phenylethylamine)	-	-	-	-				H11 (β-Phenylethylamine)	-	-	-	-		H11 (β-Phenylethylamine)	-	-	-	-			H11 (β-Phenylethylamine)	-	-	-	-				H11 (β-Phenylethylamine)	-	-	-			H11 (β-Phenylethylamine)	-	-	-
H12 (Ethanolamine)	-	-	-	-	-	-	-	-			H12 (Ethanolamine)	-	-	-	-				H12 (Ethanolamine)	-	-	-	-		H12 (Ethanolamine)	-	-	-	-			H12 (Ethanolamine)	-	-	-	-				H12 (Ethanolamine)	-	-	-			H12 (Ethanolamine)	-	-	-

## Sheet: Table S6 (PM02)
Supplementary Table S6 (Carbon sources)
Symbols: -, negative reaction; w, weak reaction; +, positive reaction.				Less growth relative to WT			More growth relative to WT				Symbols: -, negative reaction; w, weak reaction; +, positive reaction.							Symbols: -, negative reaction; w, weak reaction; +, positive reaction.							Symbols: -, negative reaction; w, weak reaction; +, positive reaction.							Symbols: -, negative reaction; w, weak reaction; +, positive reaction.									Symbols: -, negative reaction; w, weak reaction; +, positive reaction.						Symbols: -, negative reaction; w, weak reaction; +, positive reaction.
	EGDe	EGDe ∆cspA	EGDe ∆cspB	EGDe ∆cspD	EGDe ∆cspAB	EGDe ∆cspAD	EGDe ∆cspBD	EGDe ∆cspABD				N1546	∆cspA	∆cspB	∆cspAB				LL195	LL195 ∆cspA	LL195 ∆cspB	LL195 ∆cspAB				N2306	N2306 ∆cspA	N2306 ∆cspB	N2306 ∆cspAB				N16-0044	∆cspA	∆cspB	∆cspAB						LMN318	LMN318 ∆cspA	LMN318 ∆cspB				LMNC326	∆cspA
A01 (Negative Control)	-	-	-	-	-	-	-	-			A01 (Negative Control)	-	-	-	-			A01 (Negative Control)	-	-	-	-			A01 (Negative Control)	-	-	-	-			A01 (Negative Control)	-	-	-	-					A01 (Negative Control)	-	-	-			A01 (Negative Control)	-	-
A02 (Chondroitin Sulfate C)	-	-	-	-	-	-	-	-			A02 (Chondroitin Sulfate C)	-	-	-	-			A02 (Chondroitin Sulfate C)	-	-	-	-			A02 (Chondroitin Sulfate C)	-	-	-	-			A02 (Chondroitin Sulfate C)	-	-	+	-					A02 (Chondroitin Sulfate C)	-	-	-			A02 (Chondroitin Sulfate C)	-	-
A03 (α-Cyclodextrin)	+	+	+	+	+	+	+	+			A03 (α-Cyclodextrin)	+	+	+	+			A03 (α-Cyclodextrin)	+	+	+	+			A03 (α-Cyclodextrin)	+	+	+	+			A03 (α-Cyclodextrin)	+	+	+	+					A03 (α-Cyclodextrin)	+	+	+			A03 (α-Cyclodextrin)	+	+
A04 (β-Cyclodextrin)	+	+	+	+	+	+	+	+			A04 (β-Cyclodextrin)	+	+	+	+			A04 (β-Cyclodextrin)	+	+	+	+			A04 (β-Cyclodextrin)	+	+	+	+			A04 (β-Cyclodextrin)	+	+	+	+					A04 (β-Cyclodextrin)	+	+	+			A04 (β-Cyclodextrin)	+	+
A05 (γ-Cyclodextrin)	+	+	+	+	+	+	+	+			A05 (γ-Cyclodextrin)	+	+	+	+			A05 (γ-Cyclodextrin)	+	+	+	+			A05 (γ-Cyclodextrin)	+	+	+	+			A05 (γ-Cyclodextrin)	+	+	+	+					A05 (γ-Cyclodextrin)	+	+	+			A05 (γ-Cyclodextrin)	+	+
A06 (Dextrin)	+	+	+	+	-	+	+	-			A06 (Dextrin)	+	+	+	+			A06 (Dextrin)	+	+	+	+			A06 (Dextrin)	+	+	+	+			A06 (Dextrin)	+	+	+	+					A06 (Dextrin)	+	+	+			A06 (Dextrin)	+	+
A07 (Gelatin)	-	-	-	-	-	-	-	-			A07 (Gelatin)	-	-	-	-			A07 (Gelatin)	-	-	-	-			A07 (Gelatin)	-	-	-	-			A07 (Gelatin)	-	-	-	-					A07 (Gelatin)	-	-	-			A07 (Gelatin)	-	-
A08 (Glycogen)	-	-	-	-	-	w	-	-			A08 (Glycogen)	-	-	-	-			A08 (Glycogen)	-	-	-	-			A08 (Glycogen)	-	-	-	-			A08 (Glycogen)	-	-	-	-					A08 (Glycogen)	-	-	-			A08 (Glycogen)	-	-
A09 (Inulin)	-	-	-	-	-	-	-	-			A09 (Inulin)	-	-	-	-			A09 (Inulin)	-	-	-	-			A09 (Inulin)	-	-	-	-			A09 (Inulin)	-	-	-	-					A09 (Inulin)	-	-	-			A09 (Inulin)	-	-
A10 (Laminarin)	w	-	-	-	-	-	-	w			A10 (Laminarin)	-	-	-	-			A10 (Laminarin)	-	-	-	-			A10 (Laminarin)	-	-	-	-			A10 (Laminarin)	-	-	-	-					A10 (Laminarin)	-	-	-			A10 (Laminarin)	-	-
A11 (Mannan)	-	-	-	-	-	-	-	-			A11 (Mannan)	-	-	-	-			A11 (Mannan)	-	-	-	-			A11 (Mannan)	-	-	-	-			A11 (Mannan)	-	-	-	-					A11 (Mannan)	-	-	-			A11 (Mannan)	-	-
A12 (Pectin)	-	-	-	-	-	-	-	-			A12 (Pectin)	-	-	-	-			A12 (Pectin)	-	-	-	+			A12 (Pectin)	-	-	-	-			A12 (Pectin)	-	-	-	+					A12 (Pectin)	-	-	-			A12 (Pectin)	-	-
B01 (N-Acetyl-D-Galactosamine)	-	-	-	-	-	-	-	-			B01 (N-Acetyl-D-Galactosamine)	-	-	-	-			B01 (N-Acetyl-D-Galactosamine)	-	-	-	-			B01 (N-Acetyl-D-Galactosamine)	-	-	-	-			B01 (N-Acetyl-D-Galactosamine)	-	-	-	-					B01 (N-Acetyl-D-Galactosamine)	-	-	-			B01 (N-Acetyl-D-Galactosamine)	-	-
B02 (N-Acetyl-Neuraminic Acid)	-	-	-	-	-	-	-	-			B02 (N-Acetyl-Neuraminic Acid)	-	-	-	-			B02 (N-Acetyl-Neuraminic Acid)	-	-	-	-			B02 (N-Acetyl-Neuraminic Acid)	-	-	-	-			B02 (N-Acetyl-Neuraminic Acid)	-	-	-	-					B02 (N-Acetyl-Neuraminic Acid)	-	-	-			B02 (N-Acetyl-Neuraminic Acid)	-	-
B03 (β-D-Allose)	+	+	+	+	+	+	+	+			B03 (β-D-Allose)	+	+	+	-			B03 (β-D-Allose)	-	-	-	-			B03 (β-D-Allose)	-	-	-	+			B03 (β-D-Allose)	-	-	-	-					B03 (β-D-Allose)	-	-	-			B03 (β-D-Allose)	-	-
B04 (Amygdalin)	+	+	+	+	+	+	+	+			B04 (Amygdalin)	+	+	+	+			B04 (Amygdalin)	+	+	+	+			B04 (Amygdalin)	+	+	+	+			B04 (Amygdalin)	+	+	+	+					B04 (Amygdalin)	+	+	+			B04 (Amygdalin)	+	+
B05 (D-Arabinose)	-	-	-	-	-	+	-	-			B05 (D-Arabinose)	-	-	-	-			B05 (D-Arabinose)	-	-	-	+			B05 (D-Arabinose)	-	-	-	+			B05 (D-Arabinose)	-	-	-	-					B05 (D-Arabinose)	+	-	+			B05 (D-Arabinose)	+	+
B06 (D-Arabitol)	+	+	+	+	+	+	+	+			B06 (D-Arabitol)	+	+	+	+			B06 (D-Arabitol)	+	+	+	+			B06 (D-Arabitol)	+	+	+	+			B06 (D-Arabitol)	+	+	+	+					B06 (D-Arabitol)	+	+	+			B06 (D-Arabitol)	+	+
B07 (L-Arabitol)	-	-	-	-	-	-	-	-			B07 (L-Arabitol)	-	-	-	-			B07 (L-Arabitol)	-	-	-	-			B07 (L-Arabitol)	-	-	-	-			B07 (L-Arabitol)	-	-	-	-					B07 (L-Arabitol)	-	-	-			B07 (L-Arabitol)	-	-
B08 (Arbutin)	+	+	+	+	+	+	+	+			B08 (Arbutin)	+	+	+	+			B08 (Arbutin)	+	+	+	+			B08 (Arbutin)	+	+	+	+			B08 (Arbutin)	+	+	+	+					B08 (Arbutin)	+	+	+			B08 (Arbutin)	+	+
B09 (2-Deoxy-D-Ribose)	+	+	+	+	+	+	-	w			B09 (2-Deoxy-D-Ribose)	+	+	+	+			B09 (2-Deoxy-D-Ribose)	+	+	+	+			B09 (2-Deoxy-D-Ribose)	+	+	+	+			B09 (2-Deoxy-D-Ribose)	+	+	+	+					B09 (2-Deoxy-D-Ribose)	+	+	+			B09 (2-Deoxy-D-Ribose)	+	+
B10 (m-Erythritol)	-	-	-	-	-	-	-	-			B10 (m-Erythritol)	-	-	-	-			B10 (m-Erythritol)	-	-	-	-			B10 (m-Erythritol)	-	-	-	-			B10 (m-Erythritol)	-	-	-	-					B10 (m-Erythritol)	-	-	-			B10 (m-Erythritol)	-	-
B11 (D-Fucose)	-	-	-	-	-	-	-	-			B11 (D-Fucose)	-	-	-	-			B11 (D-Fucose)	-	+	-	+			B11 (D-Fucose)	-	-	-	-			B11 (D-Fucose)	-	-	-	-					B11 (D-Fucose)	-	-	-			B11 (D-Fucose)	-	-
B12 (3-O-β-D-Galactopyranosyl-D-Arabinose)	-	-	-	-	-	-	-	-			B12 (3-O-β-D-Galactopyranosyl-D-Arabinose)	-	-	-	-			B12 (3-O-β-D-Galactopyranosyl-D-Arabinose)	-	-	-	-			B12 (3-O-β-D-Galactopyranosyl-D-Arabinose)	-	-	-	+			B12 (3-O-β-D-Galactopyranosyl-D-Arabinose)	-	-	-	-					B12 (3-O-β-D-Galactopyranosyl-D-Arabinose)	-	-	-			B12 (3-O-β-D-Galactopyranosyl-D-Arabinose)	-	-
C01 (β-Gentiobiose)	+	+	+	+	+	+	+	+			C01 (β-Gentiobiose)	+	+	+	+			C01 (β-Gentiobiose)	+	+	+	+			C01 (β-Gentiobiose)	+	+	+	+			C01 (β-Gentiobiose)	+	+	+	+					C01 (β-Gentiobiose)	+	+	+			C01 (β-Gentiobiose)	+	+
C02 (L-Glucose)	-	-	-	-	-	-	-	-			C02 (L-Glucose)	-	-	-	-			C02 (L-Glucose)	-	-	-	-			C02 (L-Glucose)	-	-	-	-			C02 (L-Glucose)	-	-	-	-					C02 (L-Glucose)	-	-	-			C02 (L-Glucose)	-	-
C03 (D-Lactitol)	-	-	-	-	-	-	-	-			C03 (D-Lactitol)	-	-	-	-			C03 (D-Lactitol)	-	-	-	-			C03 (D-Lactitol)	-	-	-	-			C03 (D-Lactitol)	-	-	-	-					C03 (D-Lactitol)	-	-	-			C03 (D-Lactitol)	-	-
C04 (D-Melezitose)	-	-	-	-	-	-	-	-			C04 (D-Melezitose)	-	-	-	-			C04 (D-Melezitose)	-	-	-	-			C04 (D-Melezitose)	-	-	-	-			C04 (D-Melezitose)	-	-	-	-					C04 (D-Melezitose)	-	-	-			C04 (D-Melezitose)	-	-
C05 (Maltitol)	-	-	-	-	-	-	-	-			C05 (Maltitol)	-	-	-	-			C05 (Maltitol)	-	-	-	-			C05 (Maltitol)	-	-	-	-			C05 (Maltitol)	-	-	-	-					C05 (Maltitol)	-	-	-			C05 (Maltitol)	-	-
C06 (α-Methyl-D-Glucoside)	+	+	+	+	-	+	+	-			C06 (α-Methyl-D-Glucoside)	+	+	+	+			C06 (α-Methyl-D-Glucoside)	+	+	+	+			C06 (α-Methyl-D-Glucoside)	+	+	+	+			C06 (α-Methyl-D-Glucoside)	+	+	+	+					C06 (α-Methyl-D-Glucoside)	+	+	+			C06 (α-Methyl-D-Glucoside)	+	+
C07 (β-Methyl-D-Galactoside)	-	-	-	-	-	-	-	-			C07 (β-Methyl-D-Galactoside)	-	-	-	-			C07 (β-Methyl-D-Galactoside)	-	-	-	-			C07 (β-Methyl-D-Galactoside)	-	-	-	-			C07 (β-Methyl-D-Galactoside)	-	-	-	-					C07 (β-Methyl-D-Galactoside)	-	-	-			C07 (β-Methyl-D-Galactoside)	-	-
C08 (3-O-Methyl-D-Glucose)	-	-	-	-	-	+	-	-			C08 (3-O-Methyl-D-Glucose)	-	-	-	-			C08 (3-O-Methyl-D-Glucose)	-	-	-	-			C08 (3-O-Methyl-D-Glucose)	-	-	-	-			C08 (3-O-Methyl-D-Glucose)	-	-	-	-					C08 (3-O-Methyl-D-Glucose)	-	-	-			C08 (3-O-Methyl-D-Glucose)	-	-
C09 (β-Methyl-D-Glucuronic Acid)	-	-	-	-	-	-	-	-			C09 (β-Methyl-D-Glucuronic Acid)	-	-	-	-			C09 (β-Methyl-D-Glucuronic Acid)	-	-	-	-			C09 (β-Methyl-D-Glucuronic Acid)	-	-	-	-			C09 (β-Methyl-D-Glucuronic Acid)	-	-	-	-					C09 (β-Methyl-D-Glucuronic Acid)	-	-	-			C09 (β-Methyl-D-Glucuronic Acid)	-	-
C10 (α-Methyl-D-Mannoside)	+	+	+	+	+	+	+	+			C10 (α-Methyl-D-Mannoside)	+	+	+	+			C10 (α-Methyl-D-Mannoside)	+	+	+	+			C10 (α-Methyl-D-Mannoside)	+	+	+	+			C10 (α-Methyl-D-Mannoside)	+	+	+	+					C10 (α-Methyl-D-Mannoside)	+	+	+			C10 (α-Methyl-D-Mannoside)	+	+
C11 (β-Methyl-D-Xylopyranoside)	-	-	-	-	-	-	-	-			C11 (β-Methyl-D-Xylopyranoside)	-	-	-	-			C11 (β-Methyl-D-Xylopyranoside)	-	-	-	-			C11 (β-Methyl-D-Xylopyranoside)	-	-	-	-			C11 (β-Methyl-D-Xylopyranoside)	-	-	-	-					C11 (β-Methyl-D-Xylopyranoside)	-	-	-			C11 (β-Methyl-D-Xylopyranoside)	-	-
C12 (Palatinose)	+	+	+	+	-	+	+	-			C12 (Palatinose)	-	+	-	+			C12 (Palatinose)	-	-	-	-			C12 (Palatinose)	+	+	+	+			C12 (Palatinose)	-	-	-	-					C12 (Palatinose)	-	-	-			C12 (Palatinose)	-	-
D01 (D-Raffinose)	-	-	-	-	-	-	-	-			D01 (D-Raffinose)	-	-	-	-			D01 (D-Raffinose)	-	-	-	-			D01 (D-Raffinose)	-	-	-	-			D01 (D-Raffinose)	-	-	-	-					D01 (D-Raffinose)	-	-	-			D01 (D-Raffinose)	-	-
D02 (D-Salicin)	+	+	+	+	+	+	+	+			D02 (D-Salicin)	+	+	+	+			D02 (D-Salicin)	+	+	+	+			D02 (D-Salicin)	+	+	+	+			D02 (D-Salicin)	+	+	+	+					D02 (D-Salicin)	+	+	+			D02 (D-Salicin)	+	+
D03 (Sedoheptulosan)	-	-	-	-	-	-	-	-			D03 (Sedoheptulosan)	-	-	-	-			D03 (Sedoheptulosan)	-	-	-	-			D03 (Sedoheptulosan)	-	-	-	-			D03 (Sedoheptulosan)	-	-	-	-					D03 (Sedoheptulosan)	-	-	-			D03 (Sedoheptulosan)	-	-
D04 (L-Sorbose)	-	-	-	-	-	-	-	-			D04 (L-Sorbose)	-	-	-	-			D04 (L-Sorbose)	-	-	-	-			D04 (L-Sorbose)	-	-	-	-			D04 (L-Sorbose)	-	-	-	-					D04 (L-Sorbose)	-	-	-			D04 (L-Sorbose)	-	-
D05 (Stachyose)	-	-	-	-	-	-	-	-			D05 (Stachyose)	-	-	-	-			D05 (Stachyose)	-	-	-	-			D05 (Stachyose)	-	-	-	-			D05 (Stachyose)	-	-	-	-					D05 (Stachyose)	-	-	-			D05 (Stachyose)	-	-
D06 (D-Tagatose)	-	-	-	-	-	+	-	-			D06 (D-Tagatose)	-	-	-	-			D06 (D-Tagatose)	-	-	-	-			D06 (D-Tagatose)	-	-	-	+			D06 (D-Tagatose)	-	-	-	-					D06 (D-Tagatose)	+	+	+			D06 (D-Tagatose)	+	+
D07 (Turanose)	-	-	-	-	-	+	-	-			D07 (Turanose)	-	-	-	+			D07 (Turanose)	-	-	-	+			D07 (Turanose)	+	+	+	+			D07 (Turanose)	-	-	+	-					D07 (Turanose)	-	-	-			D07 (Turanose)	-	-
D08 (Xylitol)	+	+	+	+	+	+	+	+			D08 (Xylitol)	+	+	+	+			D08 (Xylitol)	+	+	+	+			D08 (Xylitol)	+	+	+	+			D08 (Xylitol)	+	+	+	+					D08 (Xylitol)	+	+	+			D08 (Xylitol)	+	+
D09 (N-Acetyl-D-Glucosaminitol)	-	-	-	-	-	-	-	-			D09 (N-Acetyl-D-Glucosaminitol)	-	-	-	-			D09 (N-Acetyl-D-Glucosaminitol)	-	-	-	-			D09 (N-Acetyl-D-Glucosaminitol)	-	-	-	-			D09 (N-Acetyl-D-Glucosaminitol)	-	-	-	-					D09 (N-Acetyl-D-Glucosaminitol)	-	-	-			D09 (N-Acetyl-D-Glucosaminitol)	-	-
D10 (γ-Amino-n-Butyric Acid)	-	-	-	-	-	-	-	-			D10 (γ-Amino-n-Butyric Acid)	-	-	-	-			D10 (γ-Amino-n-Butyric Acid)	-	-	-	-			D10 (γ-Amino-n-Butyric Acid)	-	-	-	-			D10 (γ-Amino-n-Butyric Acid)	-	-	-	-					D10 (γ-Amino-n-Butyric Acid)	-	-	-			D10 (γ-Amino-n-Butyric Acid)	-	-
D11 (δ-Amino-Valeric Acid)	-	-	-	-	-	-	-	-			D11 (δ-Amino-Valeric Acid)	-	-	-	-			D11 (δ-Amino-Valeric Acid)	-	-	-	-			D11 (δ-Amino-Valeric Acid)	-	-	-	-			D11 (δ-Amino-Valeric Acid)	-	-	-	-					D11 (δ-Amino-Valeric Acid)	-	-	-			D11 (δ-Amino-Valeric Acid)	-	-
D12 (Butyric Acid)	-	-	-	-	-	-	-	-			D12 (Butyric Acid)	-	-	-	-			D12 (Butyric Acid)	-	-	-	-			D12 (Butyric Acid)	-	-	-	-			D12 (Butyric Acid)	-	-	-	-					D12 (Butyric Acid)	-	-	-			D12 (Butyric Acid)	-	-
E01 (Capric Acid)	-	-	-	-	-	-	-	-			E01 (Capric Acid)	-	-	-	-			E01 (Capric Acid)	-	-	-	-			E01 (Capric Acid)	-	-	-	-			E01 (Capric Acid)	-	-	-	-					E01 (Capric Acid)	-	-	-			E01 (Capric Acid)	-	-
E02 (Caproic Acid)	-	-	-	-	-	-	-	-			E02 (Caproic Acid)	-	-	-	-			E02 (Caproic Acid)	-	-	-	-			E02 (Caproic Acid)	-	-	-	-			E02 (Caproic Acid)	-	-	-	-					E02 (Caproic Acid)	-	-	-			E02 (Caproic Acid)	-	-
E03 (Citraconic Acid)	-	-	-	-	-	-	-	-			E03 (Citraconic Acid)	-	-	-	-			E03 (Citraconic Acid)	-	-	-	-			E03 (Citraconic Acid)	-	-	-	-			E03 (Citraconic Acid)	-	-	-	-					E03 (Citraconic Acid)	-	-	-			E03 (Citraconic Acid)	-	-
E04 (D-Citramalic Acid)	-	-	-	-	-	-	-	-			E04 (D-Citramalic Acid)	-	-	-	-			E04 (D-Citramalic Acid)	-	-	-	-			E04 (D-Citramalic Acid)	-	-	-	-			E04 (D-Citramalic Acid)	-	-	-	-					E04 (D-Citramalic Acid)	-	-	-			E04 (D-Citramalic Acid)	-	-
E05 (D-Glucosamine)	+	+	+	+	+	+	+	+			E05 (D-Glucosamine)	+	+	+	+			E05 (D-Glucosamine)	+	+	+	+			E05 (D-Glucosamine)	+	+	+	+			E05 (D-Glucosamine)	+	+	+	+					E05 (D-Glucosamine)	+	+	+			E05 (D-Glucosamine)	+	+
E06 (2-Hydroxy-Benzoic Acid)	-	-	-	-	-	-	-	-			E06 (2-Hydroxy-Benzoic Acid)	-	-	-	-			E06 (2-Hydroxy-Benzoic Acid)	-	-	-	-			E06 (2-Hydroxy-Benzoic Acid)	-	-	-	-			E06 (2-Hydroxy-Benzoic Acid)	-	-	-	-					E06 (2-Hydroxy-Benzoic Acid)	-	-	-			E06 (2-Hydroxy-Benzoic Acid)	-	-
E07 (4-Hydroxy-Benzoic Acid)	-	-	-	-	-	-	-	-			E07 (4-Hydroxy-Benzoic Acid)	-	-	-	-			E07 (4-Hydroxy-Benzoic Acid)	-	-	-	-			E07 (4-Hydroxy-Benzoic Acid)	-	-	-	-			E07 (4-Hydroxy-Benzoic Acid)	-	-	-	-					E07 (4-Hydroxy-Benzoic Acid)	-	-	-			E07 (4-Hydroxy-Benzoic Acid)	-	-
E08 (β-Hydroxy-Butyric Acid)	-	-	-	-	-	-	-	-			E08 (β-Hydroxy-Butyric Acid)	-	-	-	-			E08 (β-Hydroxy-Butyric Acid)	-	-	-	-			E08 (β-Hydroxy-Butyric Acid)	-	-	-	-			E08 (β-Hydroxy-Butyric Acid)	-	-	-	-					E08 (β-Hydroxy-Butyric Acid)	-	-	-			E08 (β-Hydroxy-Butyric Acid)	-	-
E09 (γ-Hydroxy-Butyric Acid)	-	-	-	-	-	-	-	-			E09 (γ-Hydroxy-Butyric Acid)	-	-	-	-			E09 (γ-Hydroxy-Butyric Acid)	-	-	-	-			E09 (γ-Hydroxy-Butyric Acid)	-	-	-	-			E09 (γ-Hydroxy-Butyric Acid)	-	-	-	-					E09 (γ-Hydroxy-Butyric Acid)	-	-	-			E09 (γ-Hydroxy-Butyric Acid)	-	-
E10 (α-Keto-Valeric Acid)	-	-	-	-	-	+	-	-			E10 (α-Keto-Valeric Acid)	-	-	-	-			E10 (α-Keto-Valeric Acid)	-	-	-	-			E10 (α-Keto-Valeric Acid)	-	-	-	-			E10 (α-Keto-Valeric Acid)	-	-	-	-					E10 (α-Keto-Valeric Acid)	-	-	-			E10 (α-Keto-Valeric Acid)	-	-
E11 (Itaconic Acid)	-	-	-	-	-	-	-	-			E11 (Itaconic Acid)	-	-	-	-			E11 (Itaconic Acid)	-	-	-	-			E11 (Itaconic Acid)	-	-	-	-			E11 (Itaconic Acid)	-	-	-	-					E11 (Itaconic Acid)	-	-	-			E11 (Itaconic Acid)	-	-
E12 (5-Keto-D-Gluconic Acid)	+	+	+	+	+	+	+	w			E12 (5-Keto-D-Gluconic Acid)	+	+	+	+			E12 (5-Keto-D-Gluconic Acid)	+	+	+	+			E12 (5-Keto-D-Gluconic Acid)	+	+	+	+			E12 (5-Keto-D-Gluconic Acid)	+	+	+	+					E12 (5-Keto-D-Gluconic Acid)	+	+	+			E12 (5-Keto-D-Gluconic Acid)	+	+
F01 (D-Lactic Acid Methyl Ester)	-	-	-	-	-	-	-	-			F01 (D-Lactic Acid Methyl Ester)	-	-	-	-			F01 (D-Lactic Acid Methyl Ester)	-	-	-	-			F01 (D-Lactic Acid Methyl Ester)	-	-	-	-			F01 (D-Lactic Acid Methyl Ester)	-	-	-	-					F01 (D-Lactic Acid Methyl Ester)	-	-	-			F01 (D-Lactic Acid Methyl Ester)	-	-
F02 (Malonic Acid)	-	-	-	-	-	-	-	-			F02 (Malonic Acid)	-	-	-	-			F02 (Malonic Acid)	-	-	-	-			F02 (Malonic Acid)	-	-	-	-			F02 (Malonic Acid)	-	-	-	-					F02 (Malonic Acid)	-	-	-			F02 (Malonic Acid)	-	-
F03 (Melibionic Acid)	-	-	-	-	-	-	-	-			F03 (Melibionic Acid)	-	-	-	-			F03 (Melibionic Acid)	-	-	-	-			F03 (Melibionic Acid)	-	-	-	-			F03 (Melibionic Acid)	-	-	-	-					F03 (Melibionic Acid)	-	-	-			F03 (Melibionic Acid)	-	-
F04 (Oxalic Acid)	-	-	-	-	-	-	-	-			F04 (Oxalic Acid)	-	-	-	-			F04 (Oxalic Acid)	-	-	-	-			F04 (Oxalic Acid)	-	-	-	-			F04 (Oxalic Acid)	-	-	-	-					F04 (Oxalic Acid)	-	-	-			F04 (Oxalic Acid)	-	-
F05 (Oxalomalic Acid)	-	-	-	-	-	+	-	-			F05 (Oxalomalic Acid)	-	-	-	-			F05 (Oxalomalic Acid)	-	-	-	+			F05 (Oxalomalic Acid)	-	-	-	-			F05 (Oxalomalic Acid)	-	-	+	+					F05 (Oxalomalic Acid)	-	-	-			F05 (Oxalomalic Acid)	-	-
F06 (Quinic Acid)	-	-	-	-	-	-	-	-			F06 (Quinic Acid)	-	-	-	-			F06 (Quinic Acid)	-	-	-	-			F06 (Quinic Acid)	-	-	-	-			F06 (Quinic Acid)	-	-	-	-					F06 (Quinic Acid)	-	-	-			F06 (Quinic Acid)	-	-
F07 (D-Ribono-1,4-Lactone)	-	-	-	-	-	-	-	-			F07 (D-Ribono-1,4-Lactone)	-	-	-	-			F07 (D-Ribono-1,4-Lactone)	-	-	-	-			F07 (D-Ribono-1,4-Lactone)	-	-	-	-			F07 (D-Ribono-1,4-Lactone)	-	-	-	-					F07 (D-Ribono-1,4-Lactone)	-	-	-			F07 (D-Ribono-1,4-Lactone)	-	-
F08 (Sebacic Acid)	-	-	-	-	-	-	-	-			F08 (Sebacic Acid)	-	-	-	-			F08 (Sebacic Acid)	-	-	-	-			F08 (Sebacic Acid)	-	-	-	-			F08 (Sebacic Acid)	-	-	-	-					F08 (Sebacic Acid)	-	-	-			F08 (Sebacic Acid)	-	-
F09 (Sorbic Acid)	-	-	-	-	-	-	-	-			F09 (Sorbic Acid)	-	-	-	-			F09 (Sorbic Acid)	+	+	+	-			F09 (Sorbic Acid)	+	+	+	+			F09 (Sorbic Acid)	-	-	-	-					F09 (Sorbic Acid)	-	+	-			F09 (Sorbic Acid)	-	-
F10 (Succinamic Acid)	-	-	-	-	-	-	-	-			F10 (Succinamic Acid)	-	-	-	-			F10 (Succinamic Acid)	-	-	-	-			F10 (Succinamic Acid)	-	-	-	-			F10 (Succinamic Acid)	-	-	-	-					F10 (Succinamic Acid)	-	-	-			F10 (Succinamic Acid)	-	-
F11 (D-Tartaric Acid)	-	-	-	-	-	-	-	-			F11 (D-Tartaric Acid)	-	-	-	-			F11 (D-Tartaric Acid)	-	-	-	-			F11 (D-Tartaric Acid)	-	-	-	-			F11 (D-Tartaric Acid)	-	-	-	-					F11 (D-Tartaric Acid)	-	-	-			F11 (D-Tartaric Acid)	-	-
F12 (L-Tartaric Acid)	-	-	-	-	-	-	-	-			F12 (L-Tartaric Acid)	-	-	-	-			F12 (L-Tartaric Acid)	-	-	-	-			F12 (L-Tartaric Acid)	-	-	-	-			F12 (L-Tartaric Acid)	-	-	-	-					F12 (L-Tartaric Acid)	-	-	-			F12 (L-Tartaric Acid)	-	-
G01 (Acetamide)	-	-	-	-	-	-	-	-			G01 (Acetamide)	-	-	-	-			G01 (Acetamide)	-	-	-	-			G01 (Acetamide)	-	-	-	-			G01 (Acetamide)	-	-	-	-					G01 (Acetamide)	-	-	-			G01 (Acetamide)	-	-
G02 (L-Alaninamide)	-	-	-	-	-	-	-	-			G02 (L-Alaninamide)	-	-	-	-			G02 (L-Alaninamide)	-	-	-	-			G02 (L-Alaninamide)	-	-	-	-			G02 (L-Alaninamide)	-	-	-	-					G02 (L-Alaninamide)	-	-	-			G02 (L-Alaninamide)	-	-
G03 (N-Acetyl-L-Glutamic Acid)	-	-	-	-	-	-	-	-			G03 (N-Acetyl-L-Glutamic Acid)	-	-	-	-			G03 (N-Acetyl-L-Glutamic Acid)	-	-	-	-			G03 (N-Acetyl-L-Glutamic Acid)	-	-	-	-			G03 (N-Acetyl-L-Glutamic Acid)	-	-	-	-					G03 (N-Acetyl-L-Glutamic Acid)	-	-	-			G03 (N-Acetyl-L-Glutamic Acid)	-	-
G04 (L-Arginine)	-	-	-	-	-	-	-	-			G04 (L-Arginine)	-	-	-	-			G04 (L-Arginine)	-	-	-	-			G04 (L-Arginine)	-	-	-	-			G04 (L-Arginine)	-	-	-	-					G04 (L-Arginine)	-	-	-			G04 (L-Arginine)	-	-
G05 (Glycine)	-	-	-	-	-	-	-	-			G05 (Glycine)	-	-	-	-			G05 (Glycine)	-	-	-	-			G05 (Glycine)	-	-	-	-			G05 (Glycine)	-	-	-	-					G05 (Glycine)	-	-	-			G05 (Glycine)	-	-
G06 (L-Histidine)	-	-	-	-	-	-	-	-			G06 (L-Histidine)	-	-	-	-			G06 (L-Histidine)	-	-	-	-			G06 (L-Histidine)	-	-	-	-			G06 (L-Histidine)	-	-	-	-					G06 (L-Histidine)	-	-	-			G06 (L-Histidine)	-	-
G07 (L-Homoserine)	-	-	-	-	-	-	-	-			G07 (L-Homoserine)	-	-	-	-			G07 (L-Homoserine)	-	-	-	-			G07 (L-Homoserine)	-	-	-	-			G07 (L-Homoserine)	-	-	-	-					G07 (L-Homoserine)	-	-	-			G07 (L-Homoserine)	-	-
G08 (L-Hydroxyproline)	-	-	-	-	-	-	-	-			G08 (L-Hydroxyproline)	-	-	-	-			G08 (L-Hydroxyproline)	-	-	-	-			G08 (L-Hydroxyproline)	-	-	-	-			G08 (L-Hydroxyproline)	-	-	-	-					G08 (L-Hydroxyproline)	-	-	-			G08 (L-Hydroxyproline)	-	-
G09 (L-Isoleucine)	-	-	-	-	-	-	-	-			G09 (L-Isoleucine)	-	-	-	-			G09 (L-Isoleucine)	-	-	-	-			G09 (L-Isoleucine)	-	-	-	-			G09 (L-Isoleucine)	-	-	-	-					G09 (L-Isoleucine)	-	-	-			G09 (L-Isoleucine)	-	-
G10 (L-Leucine)	-	-	-	-	-	-	-	-			G10 (L-Leucine)	-	-	-	-			G10 (L-Leucine)	-	-	-	-			G10 (L-Leucine)	-	-	-	-			G10 (L-Leucine)	-	-	-	-					G10 (L-Leucine)	-	-	-			G10 (L-Leucine)	-	-
G11 (L-Lysine)	-	-	-	-	-	-	-	-			G11 (L-Lysine)	-	-	-	-			G11 (L-Lysine)	-	-	-	-			G11 (L-Lysine)	-	-	-	-			G11 (L-Lysine)	-	-	-	-					G11 (L-Lysine)	-	-	-			G11 (L-Lysine)	-	-
G12 (L-Methionine)	-	-	-	-	-	-	-	-			G12 (L-Methionine)	-	-	-	-			G12 (L-Methionine)	-	-	-	-			G12 (L-Methionine)	-	-	-	-			G12 (L-Methionine)	-	-	-	-					G12 (L-Methionine)	-	-	-			G12 (L-Methionine)	-	-
H01 (L-Ornithine)	-	-	-	-	-	-	-	-			H01 (L-Ornithine)	-	-	-	-			H01 (L-Ornithine)	-	-	-	-			H01 (L-Ornithine)	-	-	-	-			H01 (L-Ornithine)	-	-	-	-					H01 (L-Ornithine)	-	-	-			H01 (L-Ornithine)	-	-
H02 (L-Phenylalanine)	-	-	-	-	-	-	-	-			H02 (L-Phenylalanine)	-	-	-	-			H02 (L-Phenylalanine)	-	-	-	-			H02 (L-Phenylalanine)	-	-	-	-			H02 (L-Phenylalanine)	-	-	-	-					H02 (L-Phenylalanine)	-	-	-			H02 (L-Phenylalanine)	-	-
H03 (L-Pyroglutamic Acid)	-	-	-	-	-	-	-	-			H03 (L-Pyroglutamic Acid)	-	-	-	-			H03 (L-Pyroglutamic Acid)	-	-	-	-			H03 (L-Pyroglutamic Acid)	-	-	-	-			H03 (L-Pyroglutamic Acid)	-	-	-	-					H03 (L-Pyroglutamic Acid)	-	-	-			H03 (L-Pyroglutamic Acid)	-	-
H04 (L-Valine)	-	-	-	-	-	-	-	-			H04 (L-Valine)	-	-	-	-			H04 (L-Valine)	-	-	-	-			H04 (L-Valine)	-	-	-	-			H04 (L-Valine)	-	-	-	-					H04 (L-Valine)	-	-	-			H04 (L-Valine)	-	-
H05 (D,L-Carnitine)	-	-	-	-	-	-	-	-			H05 (D,L-Carnitine)	-	-	-	-			H05 (D,L-Carnitine)	-	-	-	-			H05 (D,L-Carnitine)	-	-	-	-			H05 (D,L-Carnitine)	-	-	-	-					H05 (D,L-Carnitine)	-	-	-			H05 (D,L-Carnitine)	-	-
H06 (Butylamine [sec])	-	-	-	-	-	-	-	-			H06 (Butylamine [sec])	-	-	-	-			H06 (Butylamine [sec])	-	-	-	-			H06 (Butylamine [sec])	-	-	-	-			H06 (Butylamine [sec])	-	-	-	-					H06 (Butylamine [sec])	-	-	-			H06 (Butylamine [sec])	-	-
H07 (D,L-Octopamine)	-	-	-	-	-	-	-	-			H07 (D,L-Octopamine)	-	-	-	-			H07 (D,L-Octopamine)	-	-	-	-			H07 (D,L-Octopamine)	-	-	-	-			H07 (D,L-Octopamine)	-	-	-	-					H07 (D,L-Octopamine)	-	-	-			H07 (D,L-Octopamine)	-	-
H08 (Putrescine)	-	-	-	-	-	-	-	-			H08 (Putrescine)	-	-	-	-			H08 (Putrescine)	-	-	-	-			H08 (Putrescine)	-	-	-	-			H08 (Putrescine)	-	-	-	-					H08 (Putrescine)	-	-	-			H08 (Putrescine)	-	-
H09 (Dihydroxy-Acetone)	+	+	+	+	+	+	+	+			H09 (Dihydroxy-Acetone)	+	+	+	+			H09 (Dihydroxy-Acetone)	+	+	+	+			H09 (Dihydroxy-Acetone)	+	+	+	+			H09 (Dihydroxy-Acetone)	+	+	+	+					H09 (Dihydroxy-Acetone)	+	+	+			H09 (Dihydroxy-Acetone)	+	+
H10 (2,3-Butanediol)	-	-	-	-	-	-	-	-			H10 (2,3-Butanediol)	-	-	-	-			H10 (2,3-Butanediol)	-	-	-	-			H10 (2,3-Butanediol)	-	-	-	-			H10 (2,3-Butanediol)	-	-	-	-					H10 (2,3-Butanediol)	-	-	-			H10 (2,3-Butanediol)	-	-
H11 (2,3-Butanedione)	-	-	-	-	-	w	-	-			H11 (2,3-Butanedione)	-	-	-	-			H11 (2,3-Butanedione)	-	-	-	-			H11 (2,3-Butanedione)	-	-	-	-			H11 (2,3-Butanedione)	-	-	-	-					H11 (2,3-Butanedione)	-	-	-			H11 (2,3-Butanedione)	-	-
H12 (3-Hydroxy-2-Butanone)	-	-	-	-	-	-	-	-			H12 (3-Hydroxy-2-Butanone)	-	-	-	-			H12 (3-Hydroxy-2-Butanone)	-	-	-	-			H12 (3-Hydroxy-2-Butanone)	-	-	-	-			H12 (3-Hydroxy-2-Butanone)	-	-	-	-					H12 (3-Hydroxy-2-Butanone)	-	-	-			H12 (3-Hydroxy-2-Butanone)	-	-
[truncated: 1 more columns]

## Sheet: Table S7 (PM09)
Supplementary Table S7 (Osmotic stress)				Less growth relative to WT			More growth relative to WT
Symbols: -, negative reaction; w, weak reaction; +, positive reaction.										Symbols: -, negative reaction; w, weak reaction; +, positive reaction.							Symbols: -, negative reaction; w, weak reaction; +, positive reaction.								Symbols: -, negative reaction; w, weak reaction; +, positive reaction.					Symbols: -, negative reaction; w, weak reaction; +, positive reaction.										Symbols: -, negative reaction; w, weak reaction; +, positive reaction.						Symbols: -, negative reaction; w, weak reaction; +, positive reaction.
	EGDe	EGDe ∆cspA	EGDe ∆cspB	EGDe ∆cspD	EGDe ∆cspAB	EGDe ∆cspAD	EGDe ∆cspBD				N1546	∆cspA	∆cspB	∆cspAB				LL195	LL195 ∆cspA	LL195 ∆cspB	LL195 ∆cspAB					N2306	∆cspAB				N16-0044	∆cspA	∆cspB	∆cspAB*							LMN318	LMN318 ∆cspA	LMN318 ∆cspB				LMNC326	∆cspA	∆cspB
A01 (1% NaCl)	+	+	+	+	+	+	+			A01 (1% NaCl)	+	+	+	+			A01 (1% NaCl)	+	+	+	+				A01 (1% NaCl)	+	+			A01 (1% NaCl)	+	+	+	+						A01 (1% NaCl)	+	+	+			A01 (1% NaCl)	+	+	+
A02 (2% NaCl)	+	+	+	+	+	+	+			A02 (2% NaCl)	+	+	+	+			A02 (2% NaCl)	+	+	+	+				A02 (2% NaCl)	+	+			A02 (2% NaCl)	+	+	+	+						A02 (2% NaCl)	+	+	+			A02 (2% NaCl)	+	+	+
A03 (3% NaCl)	+	+	+	+	+	+	+			A03 (3% NaCl)	+	+	+	+			A03 (3% NaCl)	+	+	+	+				A03 (3% NaCl)	+	+			A03 (3% NaCl)	+	+	+	+						A03 (3% NaCl)	+	+	+			A03 (3% NaCl)	+	+	+
A04 (4% NaCl)	+	+	+	+	+	+	+			A04 (4% NaCl)	+	+	+	+			A04 (4% NaCl)	+	+	+	+				A04 (4% NaCl)	+	+			A04 (4% NaCl)	+	+	+	+						A04 (4% NaCl)	+	+	+			A04 (4% NaCl)	+	+	+
A05 (5% NaCl)	+	+	+	+	+	+	+			A05 (5% NaCl)	+	+	+	+			A05 (5% NaCl)	+	+	+	+				A05 (5% NaCl)	+	+			A05 (5% NaCl)	+	+	+	+						A05 (5% NaCl)	+	+	+			A05 (5% NaCl)	+	+	+
A06 (5.5% NaCl)	+	+	+	+	+	+	+			A06 (5.5% NaCl)	+	+	+	+			A06 (5.5% NaCl)	+	+	+	+				A06 (5.5% NaCl)	+	+			A06 (5.5% NaCl)	+	+	+	+						A06 (5.5% NaCl)	+	+	+			A06 (5.5% NaCl)	+	+	+
A07 (6% NaCl)	+	+	+	+	+	+	+			A07 (6% NaCl)	+	+	+	+			A07 (6% NaCl)	+	+	+	+				A07 (6% NaCl)	+	+			A07 (6% NaCl)	+	+	+	+						A07 (6% NaCl)	+	+	+			A07 (6% NaCl)	+	+	+
A08 (6.5% NaCl)	+	+	+	+	+	+	+			A08 (6.5% NaCl)	+	+	+	+			A08 (6.5% NaCl)	+	+	+	+				A08 (6.5% NaCl)	+	+			A08 (6.5% NaCl)	+	+	+	+						A08 (6.5% NaCl)	+	+	+			A08 (6.5% NaCl)	+	+	+
A09 (7% NaCl)	+	+	+	+	+	+	+			A09 (7% NaCl)	+	+	+	+			A09 (7% NaCl)	+	+	+	+				A09 (7% NaCl)	+	-			A09 (7% NaCl)	+	+	+	+						A09 (7% NaCl)	+	+	+			A09 (7% NaCl)	+	+	+
A10 (8% NaCl)	+	+	+	-	+	-	-			A10 (8% NaCl)	+	+	+	+			A10 (8% NaCl)	+	+	+	+				A10 (8% NaCl)	+	-			A10 (8% NaCl)	+	+	+	+						A10 (8% NaCl)	+	+	+			A10 (8% NaCl)	+	+	+
A11 (9% NaCl)	+	-	-	-	-	-	-			A11 (9% NaCl)	-	+	-	+			A11 (9% NaCl)	+	+	+	-				A11 (9% NaCl)	+	-			A11 (9% NaCl)	+	+	+	+						A11 (9% NaCl)	-	-	+			A11 (9% NaCl)	+	+	-
A12 (10% NaCl)	-	-	-	-	-	-	-			A12 (10% NaCl)	-	-	-	-			A12 (10% NaCl)	-	-	-	-				A12 (10% NaCl)	-	-			A12 (10% NaCl)	-	-	-	-						A12 (10% NaCl)	-	-	-			A12 (10% NaCl)	-	-	-
B01 (6% NaCl)	+	+	+	+	+	+	+			B01 (6% NaCl)	+	+	+	+			B01 (6% NaCl)	+	+	+	+				B01 (6% NaCl)	+	+			B01 (6% NaCl)	+	+	+	+						B01 (6% NaCl)	+	+	+			B01 (6% NaCl)	+	+	+
B02 (Betaine + 6% NaCl)	+	+	+	+	+	+	+			B02 (Betaine + 6% NaCl)	+	+	+	+			B02 (Betaine + 6% NaCl)	+	+	+	+				B02 (Betaine + 6% NaCl)	+	+			B02 (Betaine + 6% NaCl)	+	+	+	+						B02 (Betaine + 6% NaCl)	+	+	+			B02 (Betaine + 6% NaCl)	+	+	+
B03 (N,N-Dimethyl Glycine + 6% NaCl)	+	+	+	+	+	+	+			B03 (N,N-Dimethyl Glycine + 6% NaCl)	+	+	+	+			B03 (N,N-Dimethyl Glycine + 6% NaCl)	+	+	+	+				B03 (N,N-Dimethyl Glycine + 6% NaCl)	+	+			B03 (N,N-Dimethyl Glycine + 6% NaCl)	+	+	+	+						B03 (N,N-Dimethyl Glycine + 6% NaCl)	+	+	+			B03 (N,N-Dimethyl Glycine + 6% NaCl)	+	+	+
B04 (Sarcosine + 6% NaCl)	+	+	+	+	+	+	+			B04 (Sarcosine + 6% NaCl)	+	+	+	+			B04 (Sarcosine + 6% NaCl)	+	+	+	+				B04 (Sarcosine + 6% NaCl)	+	+			B04 (Sarcosine + 6% NaCl)	+	+	+	+						B04 (Sarcosine + 6% NaCl)	+	+	+			B04 (Sarcosine + 6% NaCl)	+	+	+
B05 (Dimethyl Sulphonyl Propionate + 6% NaCl)	+	+	+	+	+	+	+			B05 (Dimethyl Sulphonyl Propionate + 6% NaCl)	+	+	+	+			B05 (Dimethyl Sulphonyl Propionate + 6% NaCl)	+	+	+	+				B05 (Dimethyl Sulphonyl Propionate + 6% NaCl)	+	+			B05 (Dimethyl Sulphonyl Propionate + 6% NaCl)	+	+	+	+						B05 (Dimethyl Sulphonyl Propionate + 6% NaCl)	+	+	+			B05 (Dimethyl Sulphonyl Propionate + 6% NaCl)	+	+	+
B06 (MOPS + 6% NaCl)	+	+	+	+	+	+	+			B06 (MOPS + 6% NaCl)	+	+	+	+			B06 (MOPS + 6% NaCl)	+	+	+	+				B06 (MOPS + 6% NaCl)	+	+			B06 (MOPS + 6% NaCl)	+	+	+	+						B06 (MOPS + 6% NaCl)	+	+	+			B06 (MOPS + 6% NaCl)	+	+	+
B07 (Ectoine + 6% NaCl)	+	+	+	+	+	+	+			B07 (Ectoine + 6% NaCl)	+	+	+	+			B07 (Ectoine + 6% NaCl)	+	+	+	+				B07 (Ectoine + 6% NaCl)	+	+			B07 (Ectoine + 6% NaCl)	+	+	+	+						B07 (Ectoine + 6% NaCl)	+	+	+			B07 (Ectoine + 6% NaCl)	+	+	+
B08 (Choline + 6% NaCl)	+	+	+	+	+	+	+			B08 (Choline + 6% NaCl)	+	+	+	+			B08 (Choline + 6% NaCl)	+	+	+	+				B08 (Choline + 6% NaCl)	+	+			B08 (Choline + 6% NaCl)	+	+	+	+						B08 (Choline + 6% NaCl)	+	+	+			B08 (Choline + 6% NaCl)	+	+	+
B09 (Phosphorylcholine + 6% NaCl)	+	+	+	+	+	+	+			B09 (Phosphorylcholine + 6% NaCl)	+	+	+	+			B09 (Phosphorylcholine + 6% NaCl)	+	+	+	+				B09 (Phosphorylcholine + 6% NaCl)	+	+			B09 (Phosphorylcholine + 6% NaCl)	+	+	+	+						B09 (Phosphorylcholine + 6% NaCl)	+	+	+			B09 (Phosphorylcholine + 6% NaCl)	+	+	+
B10 (Creatine + 6% NaCl)	+	+	+	+	+	+	+			B10 (Creatine + 6% NaCl)	+	+	+	+			B10 (Creatine + 6% NaCl)	+	+	+	+				B10 (Creatine + 6% NaCl)	+	+			B10 (Creatine + 6% NaCl)	+	+	+	+						B10 (Creatine + 6% NaCl)	+	+	+			B10 (Creatine + 6% NaCl)	+	+	+
B11 (Creatinine + 6% NaCl)	+	+	+	+	+	+	+			B11 (Creatinine + 6% NaCl)	+	+	+	+			B11 (Creatinine + 6% NaCl)	+	+	+	+				B11 (Creatinine + 6% NaCl)	+	+			B11 (Creatinine + 6% NaCl)	+	+	+	+						B11 (Creatinine + 6% NaCl)	+	+	+			B11 (Creatinine + 6% NaCl)	+	+	+
B12 (L-Carnitine + 6% NaCl)	+	+	+	+	+	+	+			B12 (L-Carnitine + 6% NaCl)	+	+	+	+			B12 (L-Carnitine + 6% NaCl)	+	+	+	+				B12 (L-Carnitine + 6% NaCl)	+	+			B12 (L-Carnitine + 6% NaCl)	+	+	+	+						B12 (L-Carnitine + 6% NaCl)	+	+	+			B12 (L-Carnitine + 6% NaCl)	+	+	+
C01 (Potassium Chloride + 6% NaCl)	+	+	+	+	+	+	+			C01 (Potassium Chloride + 6% NaCl)	+	+	+	+			C01 (Potassium Chloride + 6% NaCl)	+	+	+	+				C01 (Potassium Chloride + 6% NaCl)	+	+			C01 (Potassium Chloride + 6% NaCl)	+	+	+	+						C01 (Potassium Chloride + 6% NaCl)	+	+	+			C01 (Potassium Chloride + 6% NaCl)	+	+	+
C02 (L-Proline + 6% NaCl)	+	+	+	+	+	+	+			C02 (L-Proline + 6% NaCl)	+	+	+	+			C02 (L-Proline + 6% NaCl)	+	+	+	+				C02 (L-Proline + 6% NaCl)	+	+			C02 (L-Proline + 6% NaCl)	+	+	+	+						C02 (L-Proline + 6% NaCl)	+	+	+			C02 (L-Proline + 6% NaCl)	+	+	+
C03 (N-Acetyl-L-Glutamine + 6% NaCl)	+	+	+	+	+	+	+			C03 (N-Acetyl-L-Glutamine + 6% NaCl)	+	+	+	+			C03 (N-Acetyl-L-Glutamine + 6% NaCl)	+	+	+	+				C03 (N-Acetyl-L-Glutamine + 6% NaCl)	+	+			C03 (N-Acetyl-L-Glutamine + 6% NaCl)	+	+	+	+						C03 (N-Acetyl-L-Glutamine + 6% NaCl)	+	+	+			C03 (N-Acetyl-L-Glutamine + 6% NaCl)	+	+	+
C04 (β-Glutamic Acid + 6% NaCl)	+	+	+	+	+	+	+			C04 (β-Glutamic Acid + 6% NaCl)	+	+	+	+			C04 (β-Glutamic Acid + 6% NaCl)	+	+	+	+				C04 (β-Glutamic Acid + 6% NaCl)	+	+			C04 (β-Glutamic Acid + 6% NaCl)	+	+	+	+						C04 (β-Glutamic Acid + 6% NaCl)	+	+	+			C04 (β-Glutamic Acid + 6% NaCl)	+	+	+
C05 (γ-Amino-n-Butyric Acid + 6% NaCl)	+	+	+	+	+	+	+			C05 (γ-Amino-n-Butyric Acid + 6% NaCl)	+	+	+	+			C05 (γ-Amino-n-Butyric Acid + 6% NaCl)	+	+	+	+				C05 (γ-Amino-n-Butyric Acid + 6% NaCl)	+	+			C05 (γ-Amino-n-Butyric Acid + 6% NaCl)	+	+	+	+						C05 (γ-Amino-n-Butyric Acid + 6% NaCl)	+	+	+			C05 (γ-Amino-n-Butyric Acid + 6% NaCl)	+	+	+
C06 (Glutathione + 6% NaCl)	+	+	+	+	+	+	+			C06 (Glutathione + 6% NaCl)	+	+	+	+			C06 (Glutathione + 6% NaCl)	+	+	+	+				C06 (Glutathione + 6% NaCl)	+	+			C06 (Glutathione + 6% NaCl)	+	+	+	+						C06 (Glutathione + 6% NaCl)	+	+	+			C06 (Glutathione + 6% NaCl)	+	+	+
C07 (Glycerol + 6% NaCl)	+	+	+	+	+	+	+			C07 (Glycerol + 6% NaCl)	+	+	+	+			C07 (Glycerol + 6% NaCl)	+	+	+	+				C07 (Glycerol + 6% NaCl)	+	+			C07 (Glycerol + 6% NaCl)	+	+	+	+						C07 (Glycerol + 6% NaCl)	+	+	+			C07 (Glycerol + 6% NaCl)	+	+	+
C08 (D-Trehalose + 6% NaCl)	+	+	+	+	+	+	+			C08 (D-Trehalose + 6% NaCl)	+	+	+	+			C08 (D-Trehalose + 6% NaCl)	+	+	+	+				C08 (D-Trehalose + 6% NaCl)	+	+			C08 (D-Trehalose + 6% NaCl)	+	+	+	+						C08 (D-Trehalose + 6% NaCl)	+	+	+			C08 (D-Trehalose + 6% NaCl)	+	+	+
C09 (Trimethylamine-N-Oxide + 6% NaCl)	+	+	+	+	+	+	+			C09 (Trimethylamine-N-Oxide + 6% NaCl)	+	+	+	+			C09 (Trimethylamine-N-Oxide + 6% NaCl)	+	+	+	+				C09 (Trimethylamine-N-Oxide + 6% NaCl)	+	+			C09 (Trimethylamine-N-Oxide + 6% NaCl)	+	+	+	+						C09 (Trimethylamine-N-Oxide + 6% NaCl)	+	+	+			C09 (Trimethylamine-N-Oxide + 6% NaCl)	+	+	+
C10 (Trimethylamine + 6% NaCl)	+	+	+	+	+	+	+			C10 (Trimethylamine + 6% NaCl)	+	+	+	+			C10 (Trimethylamine + 6% NaCl)	+	+	+	+				C10 (Trimethylamine + 6% NaCl)	+	+			C10 (Trimethylamine + 6% NaCl)	+	+	+	+						C10 (Trimethylamine + 6% NaCl)	+	+	+			C10 (Trimethylamine + 6% NaCl)	+	+	+
C11 (Octopine + 6% NaCl)	+	+	+	+	+	+	+			C11 (Octopine + 6% NaCl)	+	+	+	+			C11 (Octopine + 6% NaCl)	+	+	+	+				C11 (Octopine + 6% NaCl)	+	+			C11 (Octopine + 6% NaCl)	+	+	+	+						C11 (Octopine + 6% NaCl)	+	+	+			C11 (Octopine + 6% NaCl)	+	+	+
C12 (Trigonelline + 6% NaCl)	+	+	+	+	+	+	+			C12 (Trigonelline + 6% NaCl)	+	+	+	+			C12 (Trigonelline + 6% NaCl)	+	+	+	+				C12 (Trigonelline + 6% NaCl)	+	+			C12 (Trigonelline + 6% NaCl)	+	+	+	+						C12 (Trigonelline + 6% NaCl)	+	+	+			C12 (Trigonelline + 6% NaCl)	+	+	+
D01 (3% Potassium Chloride)	+	+	+	+	+	+	+			D01 (3% Potassium Chloride)	+	+	+	+			D01 (3% Potassium Chloride)	+	+	+	+				D01 (3% Potassium Chloride)	+	+			D01 (3% Potassium Chloride)	+	+	+	+						D01 (3% Potassium Chloride)	+	+	+			D01 (3% Potassium Chloride)	+	+	+
D02 (4% Potassium Chloride)	+	+	+	+	+	+	+			D02 (4% Potassium Chloride)	+	+	+	+			D02 (4% Potassium Chloride)	+	+	+	+				D02 (4% Potassium Chloride)	+	+			D02 (4% Potassium Chloride)	+	+	+	+						D02 (4% Potassium Chloride)	+	+	+			D02 (4% Potassium Chloride)	+	+	+
D03 (5% Potassium Chloride)	+	+	+	+	+	+	+			D03 (5% Potassium Chloride)	+	+	+	+			D03 (5% Potassium Chloride)	+	+	+	+				D03 (5% Potassium Chloride)	+	+			D03 (5% Potassium Chloride)	+	+	+	+						D03 (5% Potassium Chloride)	+	+	+			D03 (5% Potassium Chloride)	+	+	+
D04 (6% Potassium Chloride)	+	+	+	+	+	+	+			D04 (6% Potassium Chloride)	+	+	+	+			D04 (6% Potassium Chloride)	+	+	+	+				D04 (6% Potassium Chloride)	+	+			D04 (6% Potassium Chloride)	+	+	+	+						D04 (6% Potassium Chloride)	+	+	+			D04 (6% Potassium Chloride)	+	+	+
D05 (2% Sodium Sulfate)	+	+	+	+	+	+	+			D05 (2% Sodium Sulfate)	+	+	+	+			D05 (2% Sodium Sulfate)	+	+	+	+				D05 (2% Sodium Sulfate)	+	+			D05 (2% Sodium Sulfate)	+	+	+	+						D05 (2% Sodium Sulfate)	+	+	+			D05 (2% Sodium Sulfate)	+	+	+
D06 (3% Sodium Sulfate)	+	+	+	+	+	+	+			D06 (3% Sodium Sulfate)	+	+	+	+			D06 (3% Sodium Sulfate)	+	+	+	+				D06 (3% Sodium Sulfate)	+	+			D06 (3% Sodium Sulfate)	+	+	+	+						D06 (3% Sodium Sulfate)	+	+	+			D06 (3% Sodium Sulfate)	+	+	+
D07 (4% Sodium Sulfate)	+	+	+	+	+	+	+			D07 (4% Sodium Sulfate)	+	+	+	+			D07 (4% Sodium Sulfate)	+	+	+	+				D07 (4% Sodium Sulfate)	+	+			D07 (4% Sodium Sulfate)	+	+	+	+						D07 (4% Sodium Sulfate)	+	+	+			D07 (4% Sodium Sulfate)	+	+	+
D08 (5% Sodium Sulfate)	+	+	+	+	+	+	+			D08 (5% Sodium Sulfate)	+	+	+	+			D08 (5% Sodium Sulfate)	+	+	+	+				D08 (5% Sodium Sulfate)	+	+			D08 (5% Sodium Sulfate)	+	+	+	+						D08 (5% Sodium Sulfate)	+	+	+			D08 (5% Sodium Sulfate)	+	+	+
D09 (5% Ethylene Glycol)	+	+	+	+	+	+	+			D09 (5% Ethylene Glycol)	+	+	+	+			D09 (5% Ethylene Glycol)	+	+	+	+				D09 (5% Ethylene Glycol)	+	+			D09 (5% Ethylene Glycol)	+	+	+	+						D09 (5% Ethylene Glycol)	+	+	+			D09 (5% Ethylene Glycol)	+	+	+
D10 (10% Ethylene Glycol)	+	+	+	+	+	+	+			D10 (10% Ethylene Glycol)	+	+	+	+			D10 (10% Ethylene Glycol)	+	+	+	+				D10 (10% Ethylene Glycol)	+	+			D10 (10% Ethylene Glycol)	+	+	+	+						D10 (10% Ethylene Glycol)	+	+	+			D10 (10% Ethylene Glycol)	+	+	+
D11 (15% Ethylene Glycol)	+	+	+	+	+	+	+			D11 (15% Ethylene Glycol)	+	+	+	+			D11 (15% Ethylene Glycol)	+	+	+	+				D11 (15% Ethylene Glycol)	+	+			D11 (15% Ethylene Glycol)	+	+	+	+						D11 (15% Ethylene Glycol)	+	+	+			D11 (15% Ethylene Glycol)	+	+	+
D12 (20% Ethylene Glycol)	+	+	+	+	+	+	+			D12 (20% Ethylene Glycol)	+	+	+	+			D12 (20% Ethylene Glycol)	+	+	+	+				D12 (20% Ethylene Glycol)	+	+			D12 (20% Ethylene Glycol)	+	+	+	+						D12 (20% Ethylene Glycol)	+	+	+			D12 (20% Ethylene Glycol)	+	+	+
E01 (1% Sodium Formate)	+	+	+	+	+	+	+			E01 (1% Sodium Formate)	+	+	+	+			E01 (1% Sodium Formate)	+	+	+	+				E01 (1% Sodium Formate)	+	+			E01 (1% Sodium Formate)	+	+	+	+						E01 (1% Sodium Formate)	+	+	+			E01 (1% Sodium Formate)	+	+	+
E02 (2% Sodium Formate)	+	+	+	+	+	+	+			E02 (2% Sodium Formate)	+	+	+	+			E02 (2% Sodium Formate)	+	+	+	+				E02 (2% Sodium Formate)	+	+			E02 (2% Sodium Formate)	+	+	+	+						E02 (2% Sodium Formate)	+	+	+			E02 (2% Sodium Formate)	+	+	+
E03 (3% Sodium Formate)	+	+	+	+	+	+	+			E03 (3% Sodium Formate)	+	+	+	+			E03 (3% Sodium Formate)	+	+	+	+				E03 (3% Sodium Formate)	+	+			E03 (3% Sodium Formate)	+	+	+	+						E03 (3% Sodium Formate)	+	+	+			E03 (3% Sodium Formate)	+	+	+
E04 (4% Sodium Formate)	+	+	-	+	+	+	+			E04 (4% Sodium Formate)	-	+	-	+			E04 (4% Sodium Formate)	+	+	+	+				E04 (4% Sodium Formate)	+	+			E04 (4% Sodium Formate)	+	+	+	+						E04 (4% Sodium Formate)	+	+	+			E04 (4% Sodium Formate)	+	+	+
E05 (5% Sodium Formate)	w	+	-	+	-	+	w			E05 (5% Sodium Formate)	-	+	-	+			E05 (5% Sodium Formate)	+	+	+	-				E05 (5% Sodium Formate)	-	+			E05 (5% Sodium Formate)	+	+	+	+						E05 (5% Sodium Formate)	+	+	+			E05 (5% Sodium Formate)	+	+	+
E06 (6% Sodium Formate)	w	-	-	-	-	w	w			E06 (6% Sodium Formate)	-	+	-	-			E06 (6% Sodium Formate)	+	+	+	-				E06 (6% Sodium Formate)	-	-			E06 (6% Sodium Formate)	+	+	+	+						E06 (6% Sodium Formate)	+	-	+			E06 (6% Sodium Formate)	+	+	+
E07 (2% Urea)	+	+	+	+	+	+	+			E07 (2% Urea)	+	+	+	+			E07 (2% Urea)	+	+	+	+				E07 (2% Urea)	+	+			E07 (2% Urea)	+	+	+	+						E07 (2% Urea)	+	+	+			E07 (2% Urea)	+	+	+
E08 (3% Urea)	+	+	+	+	+	+	+			E08 (3% Urea)	+	+	+	+			E08 (3% Urea)	+	+	+	+				E08 (3% Urea)	+	+			E08 (3% Urea)	+	+	+	+						E08 (3% Urea)	+	+	+			E08 (3% Urea)	+	+	+
E09 (4% Urea)	+	+	+	+	+	+	+			E09 (4% Urea)	+	+	+	+			E09 (4% Urea)	+	+	+	+				E09 (4% Urea)	+	+			E09 (4% Urea)	+	+	+	+						E09 (4% Urea)	+	+	+			E09 (4% Urea)	+	+	+
E10 (5% Urea)	+	+	+	+	+	+	+			E10 (5% Urea)	+	+	+	+			E10 (5% Urea)	+	+	+	+				E10 (5% Urea)	+	+			E10 (5% Urea)	+	+	+	+						E10 (5% Urea)	+	+	+			E10 (5% Urea)	+	+	+
E11 (6% Urea)	+	+	+	+	+	w	w			E11 (6% Urea)	+	+	+	+			E11 (6% Urea)	+	+	+	+				E11 (6% Urea)	+	-			E11 (6% Urea)	+	+	+	+						E11 (6% Urea)	+	+	+			E11 (6% Urea)	+	+	+
E12 (7% Urea)	+	+	-	+	+	w	-			E12 (7% Urea)	-	-	-	+			E12 (7% Urea)	+	+	+	-				E12 (7% Urea)	+	-			E12 (7% Urea)	+	+	+	-						E12 (7% Urea)	-	+	-			E12 (7% Urea)	-	-	-
F01 (1% Sodium Lactate)	+	+	+	+	+	+	+			F01 (1% Sodium Lactate)	+	+	+	+			F01 (1% Sodium Lactate)	+	+	+	+				F01 (1% Sodium Lactate)	+	+			F01 (1% Sodium Lactate)	+	+	+	+						F01 (1% Sodium Lactate)	+	+	+			F01 (1% Sodium Lactate)	+	+	+
F02 (2% Sodium Lactate)	-	-	-	-	-	-	-			F02 (2% Sodium Lactate)	-	-	-	-			F02 (2% Sodium Lactate)	-	-	-	-				F02 (2% Sodium Lactate)	-	-			F02 (2% Sodium Lactate)	-	-	-	-						F02 (2% Sodium Lactate)	-	-	-			F02 (2% Sodium Lactate)	-	-	-
F03 (3% Sodium Lactate)	-	-	-	-	-	-	-			F03 (3% Sodium Lactate)	-	-	-	-			F03 (3% Sodium Lactate)	-	-	-	-				F03 (3% Sodium Lactate)	-	-			F03 (3% Sodium Lactate)	-	-	-	-						F03 (3% Sodium Lactate)	-	-	-			F03 (3% Sodium Lactate)	-	-	-
F04 (4% Sodium Lactate)	-	-	-	-	-	-	-			F04 (4% Sodium Lactate)	-	-	-	-			F04 (4% Sodium Lactate)	-	-	-	-				F04 (4% Sodium Lactate)	-	-			F04 (4% Sodium Lactate)	-	-	-	-						F04 (4% Sodium Lactate)	-	-	-			F04 (4% Sodium Lactate)	-	-	-
F05 (5% Sodium Lactate)	-	-	-	-	-	-	-			F05 (5% Sodium Lactate)	-	-	-	-			F05 (5% Sodium Lactate)	-	-	-	-				F05 (5% Sodium Lactate)	-	-			F05 (5% Sodium Lactate)	-	-	-	-						F05 (5% Sodium Lactate)	-	-	-			F05 (5% Sodium Lactate)	-	-	-
F06 (6% Sodium Lactate)	-	-	-	-	-	-	-			F06 (6% Sodium Lactate)	-	-	-	-			F06 (6% Sodium Lactate)	-	-	-	-				F06 (6% Sodium Lactate)	-	-			F06 (6% Sodium Lactate)	-	-	-	-						F06 (6% Sodium Lactate)	-	-	-			F06 (6% Sodium Lactate)	-	-	-
F07 (7% Sodium Lactate)	-	-	-	-	-	-	-			F07 (7% Sodium Lactate)	-	-	-	-			F07 (7% Sodium Lactate)	-	-	-	-				F07 (7% Sodium Lactate)	-	-			F07 (7% Sodium Lactate)	-	-	-	-						F07 (7% Sodium Lactate)	-	-	-			F07 (7% Sodium Lactate)	-	-	-
F08 (8% Sodium Lactate)	-	-	-	-	-	-	-			F08 (8% Sodium Lactate)	-	-	-	-			F08 (8% Sodium Lactate)	-	-	-	-				F08 (8% Sodium Lactate)	-	-			F08 (8% Sodium Lactate)	-	-	-	-						F08 (8% Sodium Lactate)	-	-	-			F08 (8% Sodium Lactate)	-	-	-
F09 (9% Sodium Lactate)	-	-	-	-	-	-	-			F09 (9% Sodium Lactate)	-	-	-	-			F09 (9% Sodium Lactate)	-	-	-	-				F09 (9% Sodium Lactate)	-	-			F09 (9% Sodium Lactate)	-	-	-	-						F09 (9% Sodium Lactate)	-	-	-			F09 (9% Sodium Lactate)	-	-	-
F10 (10% Sodium Lactate)	-	-	-	-	-	-	-			F10 (10% Sodium Lactate)	-	-	-	-			F10 (10% Sodium Lactate)	-	-	-	-				F10 (10% Sodium Lactate)	-	-			F10 (10% Sodium Lactate)	-	-	-	-						F10 (10% Sodium Lactate)	-	-	-			F10 (10% Sodium Lactate)	-	-	-
F11 (11% Sodium Lactate)	-	-	-	-	-	-	-			F11 (11% Sodium Lactate)	-	-	-	-			F11 (11% Sodium Lactate)	-	-	-	-				F11 (11% Sodium Lactate)	-	-			F11 (11% Sodium Lactate)	-	-	-	-						F11 (11% Sodium Lactate)	-	-	-			F11 (11% Sodium Lactate)	-	-	-
F12 (12% Sodium Lactate)	-	-	-	-	-	-	-			F12 (12% Sodium Lactate)	-	-	-	-			F12 (12% Sodium Lactate)	-	-	-	-				F12 (12% Sodium Lactate)	-	-			F12 (12% Sodium Lactate)	-	-	-	-						F12 (12% Sodium Lactate)	-	-	-			F12 (12% Sodium Lactate)	-	-	-
G01 (20mM Sodium Phosphate + pH 7)	+	+	+	+	+	+	+			G01 (20mM Sodium Phosphate + pH 7)	+	+	+	+			G01 (20mM Sodium Phosphate + pH 7)	+	+	+	+				G01 (20mM Sodium Phosphate + pH 7)	+	+			G01 (20mM Sodium Phosphate + pH 7)	+	+	+	+						G01 (20mM Sodium Phosphate + pH 7)	+	+	+			G01 (20mM Sodium Phosphate + pH 7)	+	+	+
G02 (50mM Sodium Phosphate + pH 7)	+	+	+	+	+	+	+			G02 (50mM Sodium Phosphate + pH 7)	+	+	+	+			G02 (50mM Sodium Phosphate + pH 7)	+	+	+	+				G02 (50mM Sodium Phosphate + pH 7)	+	+			G02 (50mM Sodium Phosphate + pH 7)	+	+	+	+						G02 (50mM Sodium Phosphate + pH 7)	+	+	+			G02 (50mM Sodium Phosphate + pH 7)	+	+	+
G03 (100mM Sodium Phosphate + pH 7)	+	+	+	+	+	+	+			G03 (100mM Sodium Phosphate + pH 7)	+	+	+	+			G03 (100mM Sodium Phosphate + pH 7)	+	+	+	+				G03 (100mM Sodium Phosphate + pH 7)	+	+			G03 (100mM Sodium Phosphate + pH 7)	+	+	+	+						G03 (100mM Sodium Phosphate + pH 7)	+	+	+			G03 (100mM Sodium Phosphate + pH 7)	+	+	+
G04 (200mM Sodium Phosphate + pH 7)	+	+	+	+	+	+	+			G04 (200mM Sodium Phosphate + pH 7)	+	+	+	+			G04 (200mM Sodium Phosphate + pH 7)	+	+	+	+				G04 (200mM Sodium Phosphate + pH 7)	+	+			G04 (200mM Sodium Phosphate + pH 7)	+	+	+	+						G04 (200mM Sodium Phosphate + pH 7)	+	+	+			G04 (200mM Sodium Phosphate + pH 7)	+	+	+
G05 (20mM Sodium Benzoate + pH 5.2)	+	+	+	+	+	+	+			G05 (20mM Sodium Benzoate + pH 5.2)	+	+	+	+			G05 (20mM Sodium Benzoate + pH 5.2)	+	+	+	+				G05 (20mM Sodium Benzoate + pH 5.2)	+	+			G05 (20mM Sodium Benzoate + pH 5.2)	+	+	+	+						G05 (20mM Sodium Benzoate + pH 5.2)	+	+	+			G05 (20mM Sodium Benzoate + pH 5.2)	+	+	+
G06 (50mM Sodium Benzoate + pH 5.2)	-	-	-	-	-	-	-			G06 (50mM Sodium Benzoate + pH 5.2)	-	-	-	-			G06 (50mM Sodium Benzoate + pH 5.2)	-	-	-	-				G06 (50mM Sodium Benzoate + pH 5.2)	-	-			G06 (50mM Sodium Benzoate + pH 5.2)	-	-	-	-						G06 (50mM Sodium Benzoate + pH 5.2)	-	-	-			G06 (50mM Sodium Benzoate + pH 5.2)	-	-	-
G07 (100mM Sodium Benzoate + pH 5.2)	-	-	-	-	-	-	-			G07 (100mM Sodium Benzoate + pH 5.2)	-	-	-	-			G07 (100mM Sodium Benzoate + pH 5.2)	-	-	-	-				G07 (100mM Sodium Benzoate + pH 5.2)	-	-			G07 (100mM Sodium Benzoate + pH 5.2)	-	-	-	-						G07 (100mM Sodium Benzoate + pH 5.2)	-	-	-			G07 (100mM Sodium Benzoate + pH 5.2)	-	-	-
G08 (200mM Sodium Benzoate + pH 5.2)	-	-	-	-	-	-	-			G08 (200mM Sodium Benzoate + pH 5.2)	-	-	-	-			G08 (200mM Sodium Benzoate + pH 5.2)	-	-	-	-				G08 (200mM Sodium Benzoate + pH 5.2)	-	-			G08 (200mM Sodium Benzoate + pH 5.2)	-	-	-	-						G08 (200mM Sodium Benzoate + pH 5.2)	-	-	-			G08 (200mM Sodium Benzoate + pH 5.2)	-	-	-
G09 (10mM Ammonium Sulfate + pH 8)	+	+	+	+	+	+	+			G09 (10mM Ammonium Sulfate + pH 8)	+	+	+	+			G09 (10mM Ammonium Sulfate + pH 8)	+	+	+	+				G09 (10mM Ammonium Sulfate + pH 8)	+	+			G09 (10mM Ammonium Sulfate + pH 8)	+	+	+	+						G09 (10mM Ammonium Sulfate + pH 8)	+	+	+			G09 (10mM Ammonium Sulfate + pH 8)	+	+	+
G10 (20mM Ammonium Sulfate + pH 8)	+	+	+	+	+	+	+			G10 (20mM Ammonium Sulfate + pH 8)	+	+	+	+			G10 (20mM Ammonium Sulfate + pH 8)	+	+	+	+				G10 (20mM Ammonium Sulfate + pH 8)	+	+			G10 (20mM Ammonium Sulfate + pH 8)	+	+	+	+						G10 (20mM Ammonium Sulfate + pH 8)	+	+	+			G10 (20mM Ammonium Sulfate + pH 8)	+	+	+
G11 (50mM Ammonium Sulfate + pH 8)	+	+	+	+	+	+	+			G11 (50mM Ammonium Sulfate + pH 8)	+	+	+	+			G11 (50mM Ammonium Sulfate + pH 8)	+	+	+	+				G11 (50mM Ammonium Sulfate + pH 8)	+	+			G11 (50mM Ammonium Sulfate + pH 8)	+	+	+	+						G11 (50mM Ammonium Sulfate + pH 8)	+	+	+			G11 (50mM Ammonium Sulfate + pH 8)	+	+	+
G12 (100mM Ammonium Sulfate + pH 8)	+	+	+	+	+	+	+			G12 (100mM Ammonium Sulfate + pH 8)	+	+	+	+			G12 (100mM Ammonium Sulfate + pH 8)	+	+	+	+				G12 (100mM Ammonium Sulfate + pH 8)	+	-			G12 (100mM Ammonium Sulfate + pH 8)	+	+	+	+						G12 (100mM Ammonium Sulfate + pH 8)	+	+	+			G12 (100mM Ammonium Sulfate + pH 8)	+	+	+
H01 (10mM Sodium Nitrate)	+	+	+	+	+	+	+			H01 (10mM Sodium Nitrate)	+	+	+	+			H01 (10mM Sodium Nitrate)	+	+	+	+				H01 (10mM Sodium Nitrate)	+	+			H01 (10mM Sodium Nitrate)	+	+	+	+						H01 (10mM Sodium Nitrate)	+	+	+			H01 (10mM Sodium Nitrate)	+	+	+
H02 (20mM Sodium Nitrate)	+	+	+	+	+	+	+			H02 (20mM Sodium Nitrate)	+	+	+	+			H02 (20mM Sodium Nitrate)	+	+	+	+				H02 (20mM Sodium Nitrate)	+	+			H02 (20mM Sodium Nitrate)	+	+	+	+						H02 (20mM Sodium Nitrate)	+	+	+			H02 (20mM Sodium Nitrate)	+	+	+
H03 (40mM Sodium Nitrate)	+	+	+	+	+	+	+			H03 (40mM Sodium Nitrate)	+	+	+	+			H03 (40mM Sodium Nitrate)	+	+	+	+				H03 (40mM Sodium Nitrate)	+	+			H03 (40mM Sodium Nitrate)	+	+	+	+						H03 (40mM Sodium Nitrate)	+	+	+			H03 (40mM Sodium Nitrate)	+	+	+
H04 (60mM Sodium Nitrate)	+	+	+	+	+	+	+			H04 (60mM Sodium Nitrate)	+	+	+	+			H04 (60mM Sodium Nitrate)	+	+	+	+				H04 (60mM Sodium Nitrate)	+	+			H04 (60mM Sodium Nitrate)	+	+	+	+						H04 (60mM Sodium Nitrate)	+	+	+			H04 (60mM Sodium Nitrate)	+	+	+
H05 (80mM Sodium Nitrate)	+	+	+	+	+	+	+			H05 (80mM Sodium Nitrate)	+	+	+	+			H05 (80mM Sodium Nitrate)	+	+	+	+				H05 (80mM Sodium Nitrate)	+	+			H05 (80mM Sodium Nitrate)	+	+	+	+						H05 (80mM Sodium Nitrate)	+	+	+			H05 (80mM Sodium Nitrate)	+	+	+
H06 (100mM Sodium Nitrate)	+	+	+	+	+	+	+			H06 (100mM Sodium Nitrate)	+	+	+	+			H06 (100mM Sodium Nitrate)	+	+	+	+				H06 (100mM Sodium Nitrate)	+	+			H06 (100mM Sodium Nitrate)	+	+	+	+						H06 (100mM Sodium Nitrate)	+	+	+			H06 (100mM Sodium Nitrate)	+	+	+
H07 (10mM Sodium Nitrite)	+	+	+	+	+	+	+			H07 (10mM Sodium Nitrite)	+	+	+	+			H07 (10mM Sodium Nitrite)	+	+	+	+				H07 (10mM Sodium Nitrite)	+	+			H07 (10mM Sodium Nitrite)	+	+	+	+						H07 (10mM Sodium Nitrite)	+	+	+			H07 (10mM Sodium Nitrite)	+	+	+
H08 (20mM Sodium Nitrite)	+	+	+	+	+	+	+			H08 (20mM Sodium Nitrite)	+	+	+	+			H08 (20mM Sodium Nitrite)	+	+	+	+				H08 (20mM Sodium Nitrite)	+	+			H08 (20mM Sodium Nitrite)	+	+	+	+						H08 (20mM Sodium Nitrite)	+	+	+			H08 (20mM Sodium Nitrite)	+	+	+
H09 (40mM Sodium Nitrite)	+	+	+	+	+	+	+			H09 (40mM Sodium Nitrite)	+	+	+	+			H09 (40mM Sodium Nitrite)	+	+	+	+				H09 (40mM Sodium Nitrite)	-	-			H09 (40mM Sodium Nitrite)	+	+	+	+						H09 (40mM Sodium Nitrite)	-	-	+			H09 (40mM Sodium Nitrite)	+	+	+
H10 (60mM Sodium Nitrite)	+	-	-	+	-	w	-			H10 (60mM Sodium Nitrite)	-	-	-	-			H10 (60mM Sodium Nitrite)	-	-	+	+				H10 (60mM Sodium Nitrite)	-	-			H10 (60mM Sodium Nitrite)	+	+	+	+						H10 (60mM Sodium Nitrite)	-	-	-			H10 (60mM Sodium Nitrite)	-	-	+
H11 (80mM Sodium Nitrite)	-	-	-	-	-	-	-			H11 (80mM Sodium Nitrite)	-	-	-	-			H11 (80mM Sodium Nitrite)	-	-	-	-				H11 (80mM Sodium Nitrite)	-	-			H11 (80mM Sodium Nitrite)	-	+	+	+						H11 (80mM Sodium Nitrite)	-	-	-			H11 (80mM Sodium Nitrite)	-	-	-
H12 (100mM Sodium Nitrite)	-	-	-	-	-	-	-			H12 (100mM Sodium Nitrite)	-	-	-	-			H12 (100mM Sodium Nitrite)	-	-	-	-				H12 (100mM Sodium Nitrite)	-	-			H12 (100mM Sodium Nitrite)	-	-	-	-						H12 (100mM Sodium Nitrite)	-	-	-			H12 (100mM Sodium Nitrite)	-	-	-

## Sheet: Table S8 (PM10)
Supplementary Table S8 (pH stress)				Less growth relative to WT			More growth relative to WT
Symbols: -, negative reaction; w, weak reaction; +, positive reaction.										Symbols: -, negative reaction; w, weak reaction; +, positive reaction.								Symbols: -, negative reaction; w, weak reaction; +, positive reaction.							Symbols: -, negative reaction; w, weak reaction; +, positive reaction.							Symbols: -, negative reaction; w, weak reaction; +, positive reaction.									ymbols: -, negative reaction; w, weak reaction; +, positive reaction.						Symbols: -, negative reaction; w, weak reaction; +, positive reaction.
	EGDe	EGDe ∆cspA	EGDe ∆cspB	EGDe ∆cspD	EGDe ∆cspAB	EGDe ∆cspAD	EGDe ∆cspBD				N1546	∆cspA	∆cspB	∆cspAB					LL195	LL195 ∆cspA	LL195 ∆cspB	LL195 ∆cspAB				N2306	N2306 ∆cspA	N2306 ∆cspB	N2306 ∆cspAB				N16-0044	∆cspA	∆cspB	∆cspAB						LMN318	LMN318 ∆cspA	LMN318 ∆cspB				LMNC326	∆cspA
A01 (pH 3.5)	-	-	-	-	-	-	-			A01 (pH 3.5)	-	-	-	-				A01 (pH 3.5)	-	-	-	-			A01 (pH 3.5)	-	-	-	-			A01 (pH 3.5)	-	-	-	-					A01 (pH 3.5)	-	-	-			A01 (pH 3.5)	-	-
A02 (pH 4)	-	-	-	-	-	-	-			A02 (pH 4)	-	-	-	-				A02 (pH 4)	-	-	-	-			A02 (pH 4)	-	-	-	-			A02 (pH 4)	-	-	-	-					A02 (pH 4)	-	-	-			A02 (pH 4)	-	-
A03 (pH 4.5)	-	-	-	-	-	-	-			A03 (pH 4.5)	-	-	-	-				A03 (pH 4.5)	-	-	-	-			A03 (pH 4.5)	-	-	-	-			A03 (pH 4.5)	-	-	-	-					A03 (pH 4.5)	-	-	-			A03 (pH 4.5)	-	-
A04 (pH 5)	+	+	+	+	+	+	+			A04 (pH 5)	+	+	+	-				A04 (pH 5)	+	+	+	+			A04 (pH 5)	+	+	+	-			A04 (pH 5)	+	+	+	+					A04 (pH 5)	+	+	+			A04 (pH 5)	+	+
A05 (pH 5.5)	+	+	+	+	+	+	+			A05 (pH 5.5)	+	+	+	+				A05 (pH 5.5)	+	+	+	+			A05 (pH 5.5)	+	+	+	+			A05 (pH 5.5)	+	+	+	+					A05 (pH 5.5)	+	+	+			A05 (pH 5.5)	+	+
A06 (pH 6)	+	+	+	+	+	+	+			A06 (pH 6)	+	+	+	+				A06 (pH 6)	+	+	+	+			A06 (pH 6)	+	+	+	+			A06 (pH 6)	+	+	+	+					A06 (pH 6)	+	+	+			A06 (pH 6)	+	+
A07 (pH 7)	+	+	+	+	+	+	+			A07 (pH 7)	+	+	+	+				A07 (pH 7)	+	+	+	+			A07 (pH 7)	+	+	+	+			A07 (pH 7)	+	+	+	+					A07 (pH 7)	+	+	+			A07 (pH 7)	+	+
A08 (pH 8)	+	+	+	+	+	+	+			A08 (pH 8)	+	+	+	+				A08 (pH 8)	+	+	+	+			A08 (pH 8)	+	+	+	+			A08 (pH 8)	+	+	+	+					A08 (pH 8)	+	+	+			A08 (pH 8)	+	+
A09 (pH 8.5)	+	+	+	+	+	+	+			A09 (pH 8.5)	+	+	+	+				A09 (pH 8.5)	+	+	+	+			A09 (pH 8.5)	+	+	+	+			A09 (pH 8.5)	+	+	+	+					A09 (pH 8.5)	+	+	+			A09 (pH 8.5)	+	+
A10 (pH 9)	+	+	+	+	+	+	+			A10 (pH 9)	+	+	+	+				A10 (pH 9)	+	+	+	+			A10 (pH 9)	+	+	+	+			A10 (pH 9)	+	+	+	+					A10 (pH 9)	+	+	+			A10 (pH 9)	+	+
A11 (pH 9.5)	+	+	+	+	+	+	+			A11 (pH 9.5)	+	+	+	+				A11 (pH 9.5)	+	+	+	+			A11 (pH 9.5)	+	+	+	+			A11 (pH 9.5)	+	+	+	+					A11 (pH 9.5)	+	+	+			A11 (pH 9.5)	+	+
A12 (pH 10)	+	+	+	+	+	+	+			A12 (pH 10)	+	+	+	+				A12 (pH 10)	+	+	+	+			A12 (pH 10)	+	+	+	+			A12 (pH 10)	+	+	+	+					A12 (pH 10)	+	+	+			A12 (pH 10)	+	+
B01 (pH 4.5)	-	-	-	-	-	-	-			B01 (pH 4.5)	-	-	-	-				B01 (pH 4.5)	-	-	-	-			B01 (pH 4.5)	-	-	-	-			B01 (pH 4.5)	-	-	-	-					B01 (pH 4.5)	-	-	-			B01 (pH 4.5)	-	-
B02 (L-Alanine + pH 4.5)	-	-	-	-	-	-	-			B02 (L-Alanine + pH 4.5)	-	-	-	-				B02 (L-Alanine + pH 4.5)	-	-	-	-			B02 (L-Alanine + pH 4.5)	-	-	-	-			B02 (L-Alanine + pH 4.5)	-	-	-	-					B02 (L-Alanine + pH 4.5)	-	-	-			B02 (L-Alanine + pH 4.5)	-	-
B03 (L-Arginine + pH 4.5)	-	-	-	-	-	-	-			B03 (L-Arginine + pH 4.5)	-	-	-	-				B03 (L-Arginine + pH 4.5)	-	-	-	-			B03 (L-Arginine + pH 4.5)	-	-	-	-			B03 (L-Arginine + pH 4.5)	-	-	-	-					B03 (L-Arginine + pH 4.5)	-	-	-			B03 (L-Arginine + pH 4.5)	-	-
B04 (L-Asparagine + pH 4.5)	-	-	-	-	-	-	-			B04 (L-Asparagine + pH 4.5)	-	-	-	-				B04 (L-Asparagine + pH 4.5)	-	-	-	-			B04 (L-Asparagine + pH 4.5)	-	-	-	-			B04 (L-Asparagine + pH 4.5)	-	-	-	-					B04 (L-Asparagine + pH 4.5)	-	-	-			B04 (L-Asparagine + pH 4.5)	-	-
B05 (L-Aspartic Acid + pH 4.5)	-	-	-	-	-	-	-			B05 (L-Aspartic Acid + pH 4.5)	-	-	-	-				B05 (L-Aspartic Acid + pH 4.5)	-	-	-	-			B05 (L-Aspartic Acid + pH 4.5)	-	-	-	-			B05 (L-Aspartic Acid + pH 4.5)	-	-	-	-					B05 (L-Aspartic Acid + pH 4.5)	-	-	-			B05 (L-Aspartic Acid + pH 4.5)	-	-
B06 (L-Glutamic Acid + pH 4.5)	-	-	-	-	-	-	-			B06 (L-Glutamic Acid + pH 4.5)	-	-	-	-				B06 (L-Glutamic Acid + pH 4.5)	-	-	-	-			B06 (L-Glutamic Acid + pH 4.5)	-	-	-	-			B06 (L-Glutamic Acid + pH 4.5)	-	-	-	-					B06 (L-Glutamic Acid + pH 4.5)	-	-	-			B06 (L-Glutamic Acid + pH 4.5)	-	-
B07 (L-Glutamine + pH 4.5)	-	-	-	-	-	-	-			B07 (L-Glutamine + pH 4.5)	-	-	-	-				B07 (L-Glutamine + pH 4.5)	-	-	-	-			B07 (L-Glutamine + pH 4.5)	-	-	-	-			B07 (L-Glutamine + pH 4.5)	-	-	-	-					B07 (L-Glutamine + pH 4.5)	-	-	-			B07 (L-Glutamine + pH 4.5)	-	-
B08 (Glycine + pH 4.5)	-	-	-	-	-	-	-			B08 (Glycine + pH 4.5)	-	-	-	-				B08 (Glycine + pH 4.5)	-	-	-	-			B08 (Glycine + pH 4.5)	-	-	-	-			B08 (Glycine + pH 4.5)	-	-	-	-					B08 (Glycine + pH 4.5)	-	-	-			B08 (Glycine + pH 4.5)	-	-
B09 (L-Histidine + pH 4.5)	-	-	-	-	-	-	-			B09 (L-Histidine + pH 4.5)	-	-	-	-				B09 (L-Histidine + pH 4.5)	-	-	-	-			B09 (L-Histidine + pH 4.5)	-	-	-	-			B09 (L-Histidine + pH 4.5)	-	-	-	-					B09 (L-Histidine + pH 4.5)	-	-	-			B09 (L-Histidine + pH 4.5)	-	-
B10 (L-Isoleucine + pH 4.5)	-	-	-	-	-	-	-			B10 (L-Isoleucine + pH 4.5)	-	-	-	-				B10 (L-Isoleucine + pH 4.5)	-	-	-	-			B10 (L-Isoleucine + pH 4.5)	-	-	-	-			B10 (L-Isoleucine + pH 4.5)	-	-	-	-					B10 (L-Isoleucine + pH 4.5)	-	-	-			B10 (L-Isoleucine + pH 4.5)	-	-
B11 (L-Leucine + pH 4.5)	-	-	-	-	-	-	-			B11 (L-Leucine + pH 4.5)	-	-	-	-				B11 (L-Leucine + pH 4.5)	-	-	-	-			B11 (L-Leucine + pH 4.5)	-	-	-	-			B11 (L-Leucine + pH 4.5)	-	-	-	-					B11 (L-Leucine + pH 4.5)	-	-	-			B11 (L-Leucine + pH 4.5)	-	-
B12 (L-Lysine + pH 4.5)	-	-	-	-	-	-	-			B12 (L-Lysine + pH 4.5)	-	-	-	-				B12 (L-Lysine + pH 4.5)	-	-	-	-			B12 (L-Lysine + pH 4.5)	-	-	-	-			B12 (L-Lysine + pH 4.5)	-	-	-	-					B12 (L-Lysine + pH 4.5)	-	-	-			B12 (L-Lysine + pH 4.5)	-	-
C01 (L-Methionine + pH 4.5)	-	-	-	-	-	-	-			C01 (L-Methionine + pH 4.5)	-	-	-	-				C01 (L-Methionine + pH 4.5)	-	-	-	-			C01 (L-Methionine + pH 4.5)	-	-	-	-			C01 (L-Methionine + pH 4.5)	-	-	-	-					C01 (L-Methionine + pH 4.5)	-	-	-			C01 (L-Methionine + pH 4.5)	-	-
C02 (L-Phenylalanine + pH 4.5)	-	-	-	-	-	-	-			C02 (L-Phenylalanine + pH 4.5)	-	-	-	-				C02 (L-Phenylalanine + pH 4.5)	-	-	-	-			C02 (L-Phenylalanine + pH 4.5)	-	-	-	-			C02 (L-Phenylalanine + pH 4.5)	-	-	-	-					C02 (L-Phenylalanine + pH 4.5)	-	-	-			C02 (L-Phenylalanine + pH 4.5)	-	-
C03 (L-Proline + pH 4.5)	-	-	-	-	-	-	-			C03 (L-Proline + pH 4.5)	-	-	-	-				C03 (L-Proline + pH 4.5)	-	-	-	-			C03 (L-Proline + pH 4.5)	-	-	-	-			C03 (L-Proline + pH 4.5)	-	-	-	-					C03 (L-Proline + pH 4.5)	-	-	-			C03 (L-Proline + pH 4.5)	-	-
C04 (L-Serine + pH 4.5)	-	-	-	-	-	-	-			C04 (L-Serine + pH 4.5)	-	-	-	-				C04 (L-Serine + pH 4.5)	-	-	-	-			C04 (L-Serine + pH 4.5)	-	-	-	-			C04 (L-Serine + pH 4.5)	-	-	-	-					C04 (L-Serine + pH 4.5)	-	-	-			C04 (L-Serine + pH 4.5)	-	-
C05 (L-Threonine + pH 4.5)	-	-	-	-	-	-	-			C05 (L-Threonine + pH 4.5)	-	-	-	-				C05 (L-Threonine + pH 4.5)	-	-	-	-			C05 (L-Threonine + pH 4.5)	-	-	-	-			C05 (L-Threonine + pH 4.5)	-	-	-	-					C05 (L-Threonine + pH 4.5)	-	-	-			C05 (L-Threonine + pH 4.5)	-	-
C06 (L-Tryptophan + pH 4.5)	-	-	-	-	-	-	-			C06 (L-Tryptophan + pH 4.5)	-	-	-	-				C06 (L-Tryptophan + pH 4.5)	-	-	-	-			C06 (L-Tryptophan + pH 4.5)	-	-	-	-			C06 (L-Tryptophan + pH 4.5)	-	-	-	-					C06 (L-Tryptophan + pH 4.5)	-	-	-			C06 (L-Tryptophan + pH 4.5)	-	-
C07 (L-Citrulline + pH 4.5)	-	-	-	-	-	-	-			C07 (L-Citrulline + pH 4.5)	-	-	-	-				C07 (L-Citrulline + pH 4.5)	-	-	-	-			C07 (L-Citrulline + pH 4.5)	-	-	-	-			C07 (L-Citrulline + pH 4.5)	-	-	-	-					C07 (L-Citrulline + pH 4.5)	-	-	-			C07 (L-Citrulline + pH 4.5)	-	-
C08 (L-Valine + pH 4.5)	-	-	-	-	-	-	-			C08 (L-Valine + pH 4.5)	-	-	-	-				C08 (L-Valine + pH 4.5)	-	-	-	-			C08 (L-Valine + pH 4.5)	-	-	-	-			C08 (L-Valine + pH 4.5)	-	-	-	-					C08 (L-Valine + pH 4.5)	-	-	-			C08 (L-Valine + pH 4.5)	-	-
C09 (L-Hydroxyproline + pH 4.5)	-	-	-	-	-	-	-			C09 (L-Hydroxyproline + pH 4.5)	-	-	-	-				C09 (L-Hydroxyproline + pH 4.5)	-	-	-	-			C09 (L-Hydroxyproline + pH 4.5)	-	-	-	-			C09 (L-Hydroxyproline + pH 4.5)	-	-	-	-					C09 (L-Hydroxyproline + pH 4.5)	-	-	-			C09 (L-Hydroxyproline + pH 4.5)	-	-
C10 (L-Ornithine + pH 4.5)	-	-	-	-	-	-	-			C10 (L-Ornithine + pH 4.5)	-	-	-	-				C10 (L-Ornithine + pH 4.5)	-	-	-	-			C10 (L-Ornithine + pH 4.5)	-	-	-	-			C10 (L-Ornithine + pH 4.5)	-	-	-	-					C10 (L-Ornithine + pH 4.5)	-	-	-			C10 (L-Ornithine + pH 4.5)	-	-
C11 (L-Homoarginine + pH 4.5)	-	-	-	-	-	-	-			C11 (L-Homoarginine + pH 4.5)	-	-	-	-				C11 (L-Homoarginine + pH 4.5)	-	-	-	-			C11 (L-Homoarginine + pH 4.5)	-	-	-	-			C11 (L-Homoarginine + pH 4.5)	-	-	-	-					C11 (L-Homoarginine + pH 4.5)	-	-	-			C11 (L-Homoarginine + pH 4.5)	-	-
C12 (L-Homoserine + pH 4.5)	-	-	-	-	-	-	-			C12 (L-Homoserine + pH 4.5)	-	-	-	-				C12 (L-Homoserine + pH 4.5)	-	-	-	-			C12 (L-Homoserine + pH 4.5)	-	-	-	-			C12 (L-Homoserine + pH 4.5)	-	-	-	-					C12 (L-Homoserine + pH 4.5)	-	-	-			C12 (L-Homoserine + pH 4.5)	-	-
D01 (Anthranilic Acid + pH 4.5)	-	-	-	-	-	-	-			D01 (Anthranilic Acid + pH 4.5)	-	-	-	-				D01 (Anthranilic Acid + pH 4.5)	-	-	-	-			D01 (Anthranilic Acid + pH 4.5)	-	-	-	-			D01 (Anthranilic Acid + pH 4.5)	-	-	-	-					D01 (Anthranilic Acid + pH 4.5)	-	-	-			D01 (Anthranilic Acid + pH 4.5)	-	-
D02 (L-Norleucine + pH 4.5)	-	-	-	-	-	-	-			D02 (L-Norleucine + pH 4.5)	-	-	-	-				D02 (L-Norleucine + pH 4.5)	-	-	-	-			D02 (L-Norleucine + pH 4.5)	-	-	-	-			D02 (L-Norleucine + pH 4.5)	-	-	-	-					D02 (L-Norleucine + pH 4.5)	-	-	-			D02 (L-Norleucine + pH 4.5)	-	-
D03 (L-Norvaline + pH 4.5)	-	-	-	-	-	-	-			D03 (L-Norvaline + pH 4.5)	-	-	-	-				D03 (L-Norvaline + pH 4.5)	-	-	-	-			D03 (L-Norvaline + pH 4.5)	-	+	+	-			D03 (L-Norvaline + pH 4.5)	-	-	-	-					D03 (L-Norvaline + pH 4.5)	-	-	-			D03 (L-Norvaline + pH 4.5)	-	-
D04 (D,L-α-Amino-Butyric Acid + pH 4.5)	-	-	-	-	-	-	-			D04 (D,L-α-Amino-Butyric Acid + pH 4.5)	-	-	-	-				D04 (D,L-α-Amino-Butyric Acid + pH 4.5)	-	-	-	-			D04 (D,L-α-Amino-Butyric Acid + pH 4.5)	-	-	-	-			D04 (D,L-α-Amino-Butyric Acid + pH 4.5)	-	-	-	-					D04 (D,L-α-Amino-Butyric Acid + pH 4.5)	-	-	-			D04 (D,L-α-Amino-Butyric Acid + pH 4.5)	-	-
D05 (p-Amino-Benzoic Acid + pH 4.5)	-	-	-	-	-	-	-			D05 (p-Amino-Benzoic Acid + pH 4.5)	-	-	-	-				D05 (p-Amino-Benzoic Acid + pH 4.5)	-	-	-	-			D05 (p-Amino-Benzoic Acid + pH 4.5)	-	-	-	-			D05 (p-Amino-Benzoic Acid + pH 4.5)	-	-	-	-					D05 (p-Amino-Benzoic Acid + pH 4.5)	-	-	-			D05 (p-Amino-Benzoic Acid + pH 4.5)	-	-
D06 (L-Cysteic Acid + pH 4.5)	-	-	-	-	-	-	-			D06 (L-Cysteic Acid + pH 4.5)	-	-	-	-				D06 (L-Cysteic Acid + pH 4.5)	-	-	-	-			D06 (L-Cysteic Acid + pH 4.5)	-	-	-	-			D06 (L-Cysteic Acid + pH 4.5)	-	-	-	-					D06 (L-Cysteic Acid + pH 4.5)	-	-	-			D06 (L-Cysteic Acid + pH 4.5)	-	-
D07 (D-Lysine + pH 4.5)	-	-	-	-	-	-	-			D07 (D-Lysine + pH 4.5)	-	-	-	-				D07 (D-Lysine + pH 4.5)	-	-	-	-			D07 (D-Lysine + pH 4.5)	-	-	-	-			D07 (D-Lysine + pH 4.5)	-	-	-	-					D07 (D-Lysine + pH 4.5)	-	-	-			D07 (D-Lysine + pH 4.5)	-	-
D08 (5-Hydroxy-L-Lysine + pH 4.5)	-	-	-	-	-	-	-			D08 (5-Hydroxy-L-Lysine + pH 4.5)	-	-	-	-				D08 (5-Hydroxy-L-Lysine + pH 4.5)	-	-	-	-			D08 (5-Hydroxy-L-Lysine + pH 4.5)	-	-	-	-			D08 (5-Hydroxy-L-Lysine + pH 4.5)	-	-	-	-					D08 (5-Hydroxy-L-Lysine + pH 4.5)	-	-	-			D08 (5-Hydroxy-L-Lysine + pH 4.5)	-	-
D09 (5-Hydroxy-L-Tryptophan + pH 4.5)	+	+	+	+	+	+	+			D09 (5-Hydroxy-L-Tryptophan + pH 4.5)	+	+	+	+				D09 (5-Hydroxy-L-Tryptophan + pH 4.5)	+	+	+	+			D09 (5-Hydroxy-L-Tryptophan + pH 4.5)	+	+	+	+			D09 (5-Hydroxy-L-Tryptophan + pH 4.5)	+	+	+	+					D09 (5-Hydroxy-L-Tryptophan + pH 4.5)	+	+	+			D09 (5-Hydroxy-L-Tryptophan + pH 4.5)	+	+
D10 (D,L-Diamino-Pimelic Acid + pH 4.5)	-	-	-	-	-	-	-			D10 (D,L-Diamino-Pimelic Acid + pH 4.5)	-	-	-	-				D10 (D,L-Diamino-Pimelic Acid + pH 4.5)	-	-	-	-			D10 (D,L-Diamino-Pimelic Acid + pH 4.5)	-	-	-	-			D10 (D,L-Diamino-Pimelic Acid + pH 4.5)	-	-	-	-					D10 (D,L-Diamino-Pimelic Acid + pH 4.5)	-	-	-			D10 (D,L-Diamino-Pimelic Acid + pH 4.5)	-	-
D11 (Trimethylamine-N-Oxide + pH 4.5)	-	-	-	-	-	-	-			D11 (Trimethylamine-N-Oxide + pH 4.5)	-	-	-	-				D11 (Trimethylamine-N-Oxide + pH 4.5)	-	-	-	-			D11 (Trimethylamine-N-Oxide + pH 4.5)	-	-	-	-			D11 (Trimethylamine-N-Oxide + pH 4.5)	-	-	-	-					D11 (Trimethylamine-N-Oxide + pH 4.5)	-	-	-			D11 (Trimethylamine-N-Oxide + pH 4.5)	-	-
D12 (Urea + pH 4.5)	-	-	-	-	-	-	-			D12 (Urea + pH 4.5)	-	-	-	-				D12 (Urea + pH 4.5)	-	-	-	-			D12 (Urea + pH 4.5)	-	-	-	-			D12 (Urea + pH 4.5)	-	-	-	-					D12 (Urea + pH 4.5)	-	-	-			D12 (Urea + pH 4.5)	-	-
E01 (pH 9.5)	+	+	+	+	+	+	+			E01 (pH 9.5)	+	+	+	+				E01 (pH 9.5)	+	+	+	+			E01 (pH 9.5)	+	+	+	+			E01 (pH 9.5)	+	+	+	+					E01 (pH 9.5)	+	+	+			E01 (pH 9.5)	+	+
E02 (L-Alanine + pH 9.5)	+	+	+	+	+	+	+			E02 (L-Alanine + pH 9.5)	+	+	+	+				E02 (L-Alanine + pH 9.5)	+	+	+	+			E02 (L-Alanine + pH 9.5)	+	+	+	+			E02 (L-Alanine + pH 9.5)	+	+	+	+					E02 (L-Alanine + pH 9.5)	+	+	+			E02 (L-Alanine + pH 9.5)	+	+
E03 (L-Arginine + pH 9.5)	+	+	+	+	+	+	+			E03 (L-Arginine + pH 9.5)	+	+	+	+				E03 (L-Arginine + pH 9.5)	+	+	+	+			E03 (L-Arginine + pH 9.5)	+	+	+	+			E03 (L-Arginine + pH 9.5)	+	+	+	+					E03 (L-Arginine + pH 9.5)	+	+	+			E03 (L-Arginine + pH 9.5)	+	+
E04 (L-Asparagine + pH 9.5)	+	+	+	+	+	+	+			E04 (L-Asparagine + pH 9.5)	+	+	+	+				E04 (L-Asparagine + pH 9.5)	+	+	+	+			E04 (L-Asparagine + pH 9.5)	+	+	+	+			E04 (L-Asparagine + pH 9.5)	+	+	+	+					E04 (L-Asparagine + pH 9.5)	+	+	+			E04 (L-Asparagine + pH 9.5)	+	+
E05 (L-Aspartic Acid + pH 9.5)	+	+	+	+	+	+	+			E05 (L-Aspartic Acid + pH 9.5)	+	+	+	+				E05 (L-Aspartic Acid + pH 9.5)	+	+	+	+			E05 (L-Aspartic Acid + pH 9.5)	+	+	+	+			E05 (L-Aspartic Acid + pH 9.5)	+	+	+	+					E05 (L-Aspartic Acid + pH 9.5)	+	+	+			E05 (L-Aspartic Acid + pH 9.5)	+	+
E06 (L-Glutamic Acid + pH 9.5)	+	+	+	+	+	+	+			E06 (L-Glutamic Acid + pH 9.5)	+	+	+	+				E06 (L-Glutamic Acid + pH 9.5)	+	+	+	+			E06 (L-Glutamic Acid + pH 9.5)	+	+	+	+			E06 (L-Glutamic Acid + pH 9.5)	+	+	+	+					E06 (L-Glutamic Acid + pH 9.5)	+	+	+			E06 (L-Glutamic Acid + pH 9.5)	+	+
E07 (L-Glutamine + pH 9.5)	+	+	+	+	+	+	+			E07 (L-Glutamine + pH 9.5)	+	+	+	+				E07 (L-Glutamine + pH 9.5)	+	+	+	+			E07 (L-Glutamine + pH 9.5)	+	+	+	+			E07 (L-Glutamine + pH 9.5)	+	+	+	+					E07 (L-Glutamine + pH 9.5)	+	+	+			E07 (L-Glutamine + pH 9.5)	+	+
E08 (Glycine + pH 9.5)	+	+	+	+	+	+	+			E08 (Glycine + pH 9.5)	+	+	+	+				E08 (Glycine + pH 9.5)	+	+	+	+			E08 (Glycine + pH 9.5)	+	+	+	+			E08 (Glycine + pH 9.5)	+	+	+	+					E08 (Glycine + pH 9.5)	+	+	+			E08 (Glycine + pH 9.5)	+	+
E09 (L-Histidine + pH 9.5)	+	+	+	+	+	+	+			E09 (L-Histidine + pH 9.5)	+	+	+	+				E09 (L-Histidine + pH 9.5)	+	+	+	+			E09 (L-Histidine + pH 9.5)	+	+	+	+			E09 (L-Histidine + pH 9.5)	+	+	+	+					E09 (L-Histidine + pH 9.5)	+	+	+			E09 (L-Histidine + pH 9.5)	+	+
E10 (L-Isoleucine + pH 9.5)	+	+	+	+	+	+	+			E10 (L-Isoleucine + pH 9.5)	+	+	+	+				E10 (L-Isoleucine + pH 9.5)	+	+	+	+			E10 (L-Isoleucine + pH 9.5)	+	+	+	+			E10 (L-Isoleucine + pH 9.5)	+	+	+	+					E10 (L-Isoleucine + pH 9.5)	+	+	+			E10 (L-Isoleucine + pH 9.5)	+	+
E11 (L-Leucine + pH 9.5)	+	+	+	+	+	+	+			E11 (L-Leucine + pH 9.5)	+	+	+	+				E11 (L-Leucine + pH 9.5)	+	+	+	+			E11 (L-Leucine + pH 9.5)	+	+	+	+			E11 (L-Leucine + pH 9.5)	+	+	+	+					E11 (L-Leucine + pH 9.5)	+	+	+			E11 (L-Leucine + pH 9.5)	+	+
E12 (L-Lysine + pH 9.5)	+	+	+	+	+	+	+			E12 (L-Lysine + pH 9.5)	+	+	+	+				E12 (L-Lysine + pH 9.5)	+	+	+	+			E12 (L-Lysine + pH 9.5)	+	+	+	+			E12 (L-Lysine + pH 9.5)	+	+	+	+					E12 (L-Lysine + pH 9.5)	+	+	+			E12 (L-Lysine + pH 9.5)	+	+
F01 (L-Methionine + pH 9.5)	+	+	+	+	+	+	+			F01 (L-Methionine + pH 9.5)	+	+	+	+				F01 (L-Methionine + pH 9.5)	+	+	+	+			F01 (L-Methionine + pH 9.5)	+	+	+	+			F01 (L-Methionine + pH 9.5)	+	+	+	+					F01 (L-Methionine + pH 9.5)	+	+	+			F01 (L-Methionine + pH 9.5)	+	+
F02 (L-Phenylalanine + pH 9.5)	+	+	+	+	+	+	+			F02 (L-Phenylalanine + pH 9.5)	+	+	+	+				F02 (L-Phenylalanine + pH 9.5)	+	+	+	+			F02 (L-Phenylalanine + pH 9.5)	+	+	+	+			F02 (L-Phenylalanine + pH 9.5)	+	+	+	+					F02 (L-Phenylalanine + pH 9.5)	+	+	+			F02 (L-Phenylalanine + pH 9.5)	+	+
F03 (L-Proline + pH 9.5)	+	+	+	+	+	+	+			F03 (L-Proline + pH 9.5)	+	+	+	+				F03 (L-Proline + pH 9.5)	+	+	+	+			F03 (L-Proline + pH 9.5)	+	+	+	+			F03 (L-Proline + pH 9.5)	+	+	+	+					F03 (L-Proline + pH 9.5)	+	+	+			F03 (L-Proline + pH 9.5)	+	+
F04 (L-Serine + pH 9.5)	+	+	+	+	+	+	+			F04 (L-Serine + pH 9.5)	+	+	+	+				F04 (L-Serine + pH 9.5)	+	+	+	+			F04 (L-Serine + pH 9.5)	+	+	+	+			F04 (L-Serine + pH 9.5)	+	+	+	+					F04 (L-Serine + pH 9.5)	+	+	+			F04 (L-Serine + pH 9.5)	+	+
F05 (L-Threonine + pH 9.5)	+	+	+	+	+	+	+			F05 (L-Threonine + pH 9.5)	+	+	+	+				F05 (L-Threonine + pH 9.5)	+	+	+	+			F05 (L-Threonine + pH 9.5)	+	+	+	+			F05 (L-Threonine + pH 9.5)	+	+	+	+					F05 (L-Threonine + pH 9.5)	+	+	+			F05 (L-Threonine + pH 9.5)	+	+
F06 (L-Tryptophan + pH 9.5)	+	+	+	+	+	+	+			F06 (L-Tryptophan + pH 9.5)	+	+	+	+				F06 (L-Tryptophan + pH 9.5)	+	+	+	+			F06 (L-Tryptophan + pH 9.5)	+	+	+	+			F06 (L-Tryptophan + pH 9.5)	+	+	+	+					F06 (L-Tryptophan + pH 9.5)	+	+	+			F06 (L-Tryptophan + pH 9.5)	+	+
F07 (L-Tyrosine + pH 9.5)	+	+	+	+	+	+	+			F07 (L-Tyrosine + pH 9.5)	+	+	+	+				F07 (L-Tyrosine + pH 9.5)	+	+	+	+			F07 (L-Tyrosine + pH 9.5)	+	+	+	+			F07 (L-Tyrosine + pH 9.5)	+	+	+	+					F07 (L-Tyrosine + pH 9.5)	+	+	+			F07 (L-Tyrosine + pH 9.5)	+	+
F08 (L-Valine + pH 9.5)	+	+	+	+	+	+	+			F08 (L-Valine + pH 9.5)	+	+	+	+				F08 (L-Valine + pH 9.5)	+	+	+	+			F08 (L-Valine + pH 9.5)	+	+	+	+			F08 (L-Valine + pH 9.5)	+	+	+	+					F08 (L-Valine + pH 9.5)	+	+	+			F08 (L-Valine + pH 9.5)	+	+
F09 (L-Hydroxyproline + pH 9.5)	+	+	+	+	+	+	+			F09 (L-Hydroxyproline + pH 9.5)	+	+	+	+				F09 (L-Hydroxyproline + pH 9.5)	+	+	+	+			F09 (L-Hydroxyproline + pH 9.5)	+	+	+	+			F09 (L-Hydroxyproline + pH 9.5)	+	+	+	+					F09 (L-Hydroxyproline + pH 9.5)	+	+	+			F09 (L-Hydroxyproline + pH 9.5)	+	+
F10 (L-Ornithine + pH 9.5)	+	+	+	+	+	+	+			F10 (L-Ornithine + pH 9.5)	+	+	+	+				F10 (L-Ornithine + pH 9.5)	+	+	+	+			F10 (L-Ornithine + pH 9.5)	+	+	+	+			F10 (L-Ornithine + pH 9.5)	+	+	+	+					F10 (L-Ornithine + pH 9.5)	+	+	+			F10 (L-Ornithine + pH 9.5)	+	+
F11 (L-Homoarginine + pH 9.5)	+	+	+	+	+	+	+			F11 (L-Homoarginine + pH 9.5)	+	+	+	+				F11 (L-Homoarginine + pH 9.5)	+	+	+	+			F11 (L-Homoarginine + pH 9.5)	+	+	+	+			F11 (L-Homoarginine + pH 9.5)	+	+	+	+					F11 (L-Homoarginine + pH 9.5)	+	+	+			F11 (L-Homoarginine + pH 9.5)	+	+
F12 (L-Homoserine + pH 9.5)	+	+	+	+	+	+	+			F12 (L-Homoserine + pH 9.5)	+	+	+	+				F12 (L-Homoserine + pH 9.5)	+	+	+	+			F12 (L-Homoserine + pH 9.5)	+	+	+	+			F12 (L-Homoserine + pH 9.5)	+	+	+	+					F12 (L-Homoserine + pH 9.5)	+	+	+			F12 (L-Homoserine + pH 9.5)	+	+
G01 (Anthranilic Acid + pH 9.5)	+	+	+	+	+	+	+			G01 (Anthranilic Acid + pH 9.5)	+	+	+	+				G01 (Anthranilic Acid + pH 9.5)	+	+	+	+			G01 (Anthranilic Acid + pH 9.5)	+	+	+	+			G01 (Anthranilic Acid + pH 9.5)	+	+	+	+					G01 (Anthranilic Acid + pH 9.5)	+	+	+			G01 (Anthranilic Acid + pH 9.5)	+	+
G02 (L-Norleucine + pH 9.5)	+	+	+	+	+	+	+			G02 (L-Norleucine + pH 9.5)	+	+	+	+				G02 (L-Norleucine + pH 9.5)	+	+	+	+			G02 (L-Norleucine + pH 9.5)	+	+	+	+			G02 (L-Norleucine + pH 9.5)	+	+	+	+					G02 (L-Norleucine + pH 9.5)	+	+	+			G02 (L-Norleucine + pH 9.5)	+	+
G03 (L-Norvaline + pH 9.5)	+	+	+	+	+	+	+			G03 (L-Norvaline + pH 9.5)	+	+	+	+				G03 (L-Norvaline + pH 9.5)	+	+	+	+			G03 (L-Norvaline + pH 9.5)	+	+	+	+			G03 (L-Norvaline + pH 9.5)	+	+	+	+					G03 (L-Norvaline + pH 9.5)	+	+	+			G03 (L-Norvaline + pH 9.5)	+	+
G04 (Agmatine + pH 9.5)	+	+	+	+	+	+	+			G04 (Agmatine + pH 9.5)	+	+	+	+				G04 (Agmatine + pH 9.5)	+	+	+	+			G04 (Agmatine + pH 9.5)	+	+	+	+			G04 (Agmatine + pH 9.5)	+	+	+	+					G04 (Agmatine + pH 9.5)	+	+	+			G04 (Agmatine + pH 9.5)	+	+
G05 (Cadaverine + pH 9.5)	+	+	+	+	+	+	+			G05 (Cadaverine + pH 9.5)	+	+	+	+				G05 (Cadaverine + pH 9.5)	+	+	+	+			G05 (Cadaverine + pH 9.5)	+	+	+	+			G05 (Cadaverine + pH 9.5)	+	+	+	+					G05 (Cadaverine + pH 9.5)	+	+	+			G05 (Cadaverine + pH 9.5)	+	+
G06 (Putrescine + pH 9.5)	+	+	+	+	+	+	+			G06 (Putrescine + pH 9.5)	+	+	+	+				G06 (Putrescine + pH 9.5)	+	+	+	+			G06 (Putrescine + pH 9.5)	+	+	+	+			G06 (Putrescine + pH 9.5)	+	+	+	+					G06 (Putrescine + pH 9.5)	+	+	+			G06 (Putrescine + pH 9.5)	+	+
G07 (Histamine + pH 9.5)	+	+	+	+	+	+	+			G07 (Histamine + pH 9.5)	+	+	+	+				G07 (Histamine + pH 9.5)	+	+	+	+			G07 (Histamine + pH 9.5)	+	+	+	+			G07 (Histamine + pH 9.5)	+	+	+	+					G07 (Histamine + pH 9.5)	+	+	+			G07 (Histamine + pH 9.5)	+	+
G08 (β-Phenylethylamine + pH 9.5)	+	+	+	+	+	+	+			G08 (β-Phenylethylamine + pH 9.5)	+	+	+	+				G08 (β-Phenylethylamine + pH 9.5)	+	+	+	+			G08 (β-Phenylethylamine + pH 9.5)	+	+	+	+			G08 (β-Phenylethylamine + pH 9.5)	+	+	+	+					G08 (β-Phenylethylamine + pH 9.5)	+	+	+			G08 (β-Phenylethylamine + pH 9.5)	+	+
G09 (Tyramine + pH 9.5)	+	+	+	+	+	+	+			G09 (Tyramine + pH 9.5)	+	+	+	+				G09 (Tyramine + pH 9.5)	+	+	+	+			G09 (Tyramine + pH 9.5)	+	+	+	+			G09 (Tyramine + pH 9.5)	+	+	+	+					G09 (Tyramine + pH 9.5)	+	+	+			G09 (Tyramine + pH 9.5)	+	+
G10 (Creatine + pH 9.5)	+	+	+	+	+	+	+			G10 (Creatine + pH 9.5)	+	+	+	+				G10 (Creatine + pH 9.5)	+	+	+	+			G10 (Creatine + pH 9.5)	+	+	+	+			G10 (Creatine + pH 9.5)	+	+	+	+					G10 (Creatine + pH 9.5)	+	+	+			G10 (Creatine + pH 9.5)	+	+
G11 (Trimethylamine-N-Oxide + pH 9.5)	+	+	+	+	+	+	+			G11 (Trimethylamine-N-Oxide + pH 9.5)	+	+	+	+				G11 (Trimethylamine-N-Oxide + pH 9.5)	+	+	+	+			G11 (Trimethylamine-N-Oxide + pH 9.5)	+	+	+	+			G11 (Trimethylamine-N-Oxide + pH 9.5)	+	+	+	+					G11 (Trimethylamine-N-Oxide + pH 9.5)	+	+	+			G11 (Trimethylamine-N-Oxide + pH 9.5)	+	+
G12 (Urea + pH 9.5)	+	+	+	+	+	+	+			G12 (Urea + pH 9.5)	+	+	+	+				G12 (Urea + pH 9.5)	+	+	+	+			G12 (Urea + pH 9.5)	+	+	+	+			G12 (Urea + pH 9.5)	+	+	+	+					G12 (Urea + pH 9.5)	+	+	+			G12 (Urea + pH 9.5)	+	+
H01 (5-Bromo-4-chloro-3-indolyl Caprylate)	+	+	+	+	+	+	+			H01 (5-Bromo-4-chloro-3-indolyl Caprylate)	+	+	+	+				H01 (5-Bromo-4-chloro-3-indolyl Caprylate)	+	+	+	+			H01 (5-Bromo-4-chloro-3-indolyl Caprylate)	+	+	+	+			H01 (5-Bromo-4-chloro-3-indolyl Caprylate)	+	+	+	+					H01 (5-Bromo-4-chloro-3-indolyl Caprylate)	+	+	+			H01 (5-Bromo-4-chloro-3-indolyl Caprylate)	+	+
H02 (5-Bromo-4-chloro-3-indolyl α-D-Glucoside)	+	+	+	+	+	+	+			H02 (5-Bromo-4-chloro-3-indolyl α-D-Glucoside)	+	+	+	+				H02 (5-Bromo-4-chloro-3-indolyl α-D-Glucoside)	+	+	+	+			H02 (5-Bromo-4-chloro-3-indolyl α-D-Glucoside)	+	+	+	+			H02 (5-Bromo-4-chloro-3-indolyl α-D-Glucoside)	+	+	+	+					H02 (5-Bromo-4-chloro-3-indolyl α-D-Glucoside)	+	+	+			H02 (5-Bromo-4-chloro-3-indolyl α-D-Glucoside)	+	+
H03 (5-Bromo-4-chloro-3-indolyl β-D-Glucoside)	+	+	+	+	+	+	+			H03 (5-Bromo-4-chloro-3-indolyl β-D-Glucoside)	+	+	+	+				H03 (5-Bromo-4-chloro-3-indolyl β-D-Glucoside)	+	+	+	+			H03 (5-Bromo-4-chloro-3-indolyl β-D-Glucoside)	+	+	+	+			H03 (5-Bromo-4-chloro-3-indolyl β-D-Glucoside)	+	+	+	+					H03 (5-Bromo-4-chloro-3-indolyl β-D-Glucoside)	+	+	+			H03 (5-Bromo-4-chloro-3-indolyl β-D-Glucoside)	+	+
H04 (5-Bromo-4-chloro-3-indolyl α-D-Galactoside)	+	+	+	+	+	+	+			H04 (5-Bromo-4-chloro-3-indolyl α-D-Galactoside)	+	+	+	+				H04 (5-Bromo-4-chloro-3-indolyl α-D-Galactoside)	+	+	+	+			H04 (5-Bromo-4-chloro-3-indolyl α-D-Galactoside)	+	+	+	+			H04 (5-Bromo-4-chloro-3-indolyl α-D-Galactoside)	+	+	+	+					H04 (5-Bromo-4-chloro-3-indolyl α-D-Galactoside)	+	+	+			H04 (5-Bromo-4-chloro-3-indolyl α-D-Galactoside)	+	+
H05 (5-Bromo-4-chloro-3-indolyl β-D-Galactoside)	+	+	+	+	+	+	+			H05 (5-Bromo-4-chloro-3-indolyl β-D-Galactoside)	+	+	+	+				H05 (5-Bromo-4-chloro-3-indolyl β-D-Galactoside)	+	+	+	+			H05 (5-Bromo-4-chloro-3-indolyl β-D-Galactoside)	+	+	+	+			H05 (5-Bromo-4-chloro-3-indolyl β-D-Galactoside)	+	+	+	+					H05 (5-Bromo-4-chloro-3-indolyl β-D-Galactoside)	+	+	+			H05 (5-Bromo-4-chloro-3-indolyl β-D-Galactoside)	+	+
H06 (5-Bromo-4-chloro-3-indolyl α-D-Glucuronide)	+	+	+	+	+	+	+			H06 (5-Bromo-4-chloro-3-indolyl α-D-Glucuronide)	+	+	+	+				H06 (5-Bromo-4-chloro-3-indolyl α-D-Glucuronide)	+	+	+	+			H06 (5-Bromo-4-chloro-3-indolyl α-D-Glucuronide)	+	+	+	+			H06 (5-Bromo-4-chloro-3-indolyl α-D-Glucuronide)	+	+	+	+					H06 (5-Bromo-4-chloro-3-indolyl α-D-Glucuronide)	+	+	+			H06 (5-Bromo-4-chloro-3-indolyl α-D-Glucuronide)	+	+
H07 (5-Bromo-4-chloro-3-indolyl β-D-Glucuronide)	+	+	+	+	+	+	+			H07 (5-Bromo-4-chloro-3-indolyl β-D-Glucuronide)	+	+	+	+				H07 (5-Bromo-4-chloro-3-indolyl β-D-Glucuronide)	+	+	+	+			H07 (5-Bromo-4-chloro-3-indolyl β-D-Glucuronide)	+	+	+	+			H07 (5-Bromo-4-chloro-3-indolyl β-D-Glucuronide)	+	+	+	+					H07 (5-Bromo-4-chloro-3-indolyl β-D-Glucuronide)	+	+	+			H07 (5-Bromo-4-chloro-3-indolyl β-D-Glucuronide)	+	+
H08 (5-Bromo-4-chloro-3-indolyl β-D-Glucosaminide)	+	+	+	+	+	+	+			H08 (5-Bromo-4-chloro-3-indolyl β-D-Glucosaminide)	+	+	+	+				H08 (5-Bromo-4-chloro-3-indolyl β-D-Glucosaminide)	+	+	+	+			H08 (5-Bromo-4-chloro-3-indolyl β-D-Glucosaminide)	+	+	+	+			H08 (5-Bromo-4-chloro-3-indolyl β-D-Glucosaminide)	+	+	+	+					H08 (5-Bromo-4-chloro-3-indolyl β-D-Glucosaminide)	+	+	+			H08 (5-Bromo-4-chloro-3-indolyl β-D-Glucosaminide)	+	+
H09 (5-Bromo-4-chloro-3-indolyl β-D-Galactosaminide)	+	+	+	+	+	+	+			H09 (5-Bromo-4-chloro-3-indolyl β-D-Galactosaminide)	+	+	+	+				H09 (5-Bromo-4-chloro-3-indolyl β-D-Galactosaminide)	+	+	+	+			H09 (5-Bromo-4-chloro-3-indolyl β-D-Galactosaminide)	+	+	+	+			H09 (5-Bromo-4-chloro-3-indolyl β-D-Galactosaminide)	+	+	+	+					H09 (5-Bromo-4-chloro-3-indolyl β-D-Galactosaminide)	+	+	+			H09 (5-Bromo-4-chloro-3-indolyl β-D-Galactosaminide)	+	+
H10 (5-Bromo-4-chloro-3-indolyl α-D-Mannoside)	+	+	+	+	+	+	+			H10 (5-Bromo-4-chloro-3-indolyl α-D-Mannoside)	+	+	+	+				H10 (5-Bromo-4-chloro-3-indolyl α-D-Mannoside)	+	+	+	+			H10 (5-Bromo-4-chloro-3-indolyl α-D-Mannoside)	+	+	+	+			H10 (5-Bromo-4-chloro-3-indolyl α-D-Mannoside)	+	+	+	+					H10 (5-Bromo-4-chloro-3-indolyl α-D-Mannoside)	+	+	+			H10 (5-Bromo-4-chloro-3-indolyl α-D-Mannoside)	+	+
H11 (5-Bromo-4-chloro-3-indolyl Phosphate)	+	+	+	+	+	+	+			H11 (5-Bromo-4-chloro-3-indolyl Phosphate)	+	+	+	+				H11 (5-Bromo-4-chloro-3-indolyl Phosphate)	+	+	+	+			H11 (5-Bromo-4-chloro-3-indolyl Phosphate)	+	+	+	+			H11 (5-Bromo-4-chloro-3-indolyl Phosphate)	+	+	+	+					H11 (5-Bromo-4-chloro-3-indolyl Phosphate)	+	+	+			H11 (5-Bromo-4-chloro-3-indolyl Phosphate)	+	+
H12 (5-Bromo-4-chloro-3-indolyl Sulfate)	+	+	+	+	+	+	+			H12 (5-Bromo-4-chloro-3-indolyl Sulfate)	+	+	+	+				H12 (5-Bromo-4-chloro-3-indolyl Sulfate)	+	+	+	+			H12 (5-Bromo-4-chloro-3-indolyl Sulfate)	+	+	+	+			H12 (5-Bromo-4-chloro-3-indolyl Sulfate)	+	+	+	+					H12 (5-Bromo-4-chloro-3-indolyl Sulfate)	+	+	+			H12 (5-Bromo-4-chloro-3-indolyl Sulfate)	+	+
[truncated: 1 more columns]

## Sheet: Table S9 EGDe vs cspABD PM9-20
Supplementary Table S9 (osmotic, pH, chemical, and antibiotic stress)
Key:	-, negative reaction;	+, positive reaction
PM9	EGDe WT	∆cspABD
A11 (9% NaCl)	+	-
G08 (200mM Sodium Benzoate + pH 5.2)	+	-
H10 (60mM Sodium Nitrite)	+	-
PM 10
G08 (β-Phenylethylamine + pH 9.5)	+	-
G09 (Tyramine + pH 9.5)	+	-
PM11
A01 (Amikacin #4) ∆cspABD slower rate	+	+
B05 (Cloxacillin #1) ∆cspABD slower rate	+	-
E04 (Cefazolin #4) ∆cspABD slower rate	+	-
F12 (Neomycin #4) ∆cspABD slower rate	+	-
G08 (Getamicin #4) ∆cspABD slower rate	+	+
H03 (Cephalothin #3) ∆cspABD slower rate	+	-
PM 12
A01 (Penicillin G #1)	-	-
A12 (Carbenicillin #4) ∆cspABD slower rate	+	+
B01 (Oxacillin #1)	-	-
B07 (Penimepicycline #3)	+	-
C05 (Vancomycin #1)	-	-
D11 (Novobiocin #3)	+	-
D12 (Novobiocin #4)	-	-
E01 (2,4-Diamino-6,7-Diisopropylpteridine #1) ∆cspABD slower rate	+	-
E11 (Benzethonium Chloride #3)	-	-
F04 (Tobramycin #4)	+	-
G08 (Sulfamethoxazole #4)	+	-
H01 (Spiramycin #1)	+	-
PM 13
A12 (Nickel Chloride #4)	+	-
B03 (Azlocillin #3) ∆cspABD slower rate but higher max	-	+
C04 (Mercaptopurine #4)	+	-
C10 (Potassium Chromate #2)	+	-
D04 (Cefuroxime #4) ∆cspABD slower rate	+	-
D05 (5-Fluorouracil #1) ∆cspABD slower rate	+	+
F02 (Cesium Chloride #2)	+	-
G08 (Manganese [II] Chloride #4)	+	-
H04 (Copper [II] Chloride #4)	+	-
PM 14
B12 (Sodium Arsenate #4)	+	-
C04 (Boric Acid #4) ∆cspABD slower rate	+	-
D04 (Cadmium Chloride #4)	+	-
D05 (Iodoacetic Acid #1) ∆cspABD slower rate higher max	-	+
D11 (Sodium Dichromate #3)	+	-
G07 (Carbenicillin #3)	+	-
PM 15
A07 (Guanidine Hydrochloride #3)	+	-
B12 (5,7-Dichloro-8-Hydroxy-Quinaldine #4)	+	-
D07 (Domiphen Bromide #3) ∆cspABD slower rate	+	-
D11 (Nordihydroguaiaretic Acid #3)	+	-
F03 (3,4-Dimethoxybenzyl Alcohol #4) ∆cspABD slower rate but higher max	-	+
F05 (Oleandomycin #1)	-	-
F09 (Puromycin #1)	+	+
PM 16
A09 (5-Chloro-7-Iodo-8-Hydroxyquinoline #1)	+	-
B11 (Trimethoprim #3)	+	-
C01 (Dichlofluanid #1)	+	-
C05 (Protamine Sulfate #1)	+	-
D04 (1-Chloro-2,4-Dinitrobenzene #4)	+	-
F05 (Sodium Selenite #1)	+	-
F12 (Aluminum Sulfate #4)	+	-
H03 (Glycine Hydroxamate #3)	+	-
PM 17
D08 (3-Amino-1,2,4-triazole #4)	+	-
E06 (Compound 48/80 #2)	+	-
F08 (D,L-Methionine Hydroxamate #4)	+	-
PM18
A02 (Ketoprofen #2)	-	+
C11 (Pentachlorophenol #3)	+	-
D10 (Lidocaine #2)	+	-
E12 (Antimony [III] Chloride #4)	+	-
PM 19
A12 (Coumarin #4)	+	-
B04 (Methyltrioctylammonium Chloride #4)	+	-
B08 (Harmane #4)	+	-
E07 (D,L-α-Lipoic Acid #3)	+	-
F03 (Phenethicillin #3)	-	+
F08 (Blasticidin S #4)	+	-
PM20
C01 (Thioridazine #1)	+	-
G12 (8-Hydroxyquinoline #4)	+	-

## Sheet: Table S11, WT vs cspAB PM11-20
Supplementary Table S10 (Chemical, and antibiotic stress)
Key: red>green.
PM Parameter highlighted by the same color have similar mechanisms of action.
PM11
	LL195	LL195 ∆cspAB	N1546	N1546 ∆cspAB	Description
Chlortetracycline	+	+	+	+	protein synthesis; 30S ribosomal subunit; tetracycline
Lincomycin	+	-	+	+
Amoxicillin	+	-	+	+	wall; lactam
Colistin	+	+	+	+	membrane; transport
Demeclocycline	+	-	+	-	protein synthesis; 30S ribosomal subunit; tetracycline
Chloramphenicol	+	+	+	+	protein synthesis
Erythromycin	+	-	-	+	protein synthesis
Neomycin	+	+	+	+	protein synthesis; 30S ribosomal subunit; aminoglycoside
Cephalothin	+	-	-	-	wall; cephalosporin first generation
PM12
	LL195	LL195 ∆cspAB	N1546	N1546 ∆cspAB
Carbenicillin	+	-	+	-	wall, lactam
Penimepicycline	+	-	-	-	protein synthesis, tetracycline
Polymyxin B	+	+	+	+	membrane; transport
Paromomycin	+	-	-	-	protein synthesis, aminoglycoside
Sisomicin	+	+	+	+	protein synthesis, aminoglycoside
Benzethonium Chloride	+	+	+	+	membrane; transport
Tobramycin	+	+	-	+	protein synthesis, aminoglycoside
Spectinomycin	+	-	+	-	protein synthesis
Rifampicin	+	+	+	+
Dodecyltrimethyl Ammonium Bromide	+	+	+	+
PM13
	LL195	LL195 ∆cspAB	N1546	N1546 ∆cspAB
Nickel Chloride	+	+	+	+
Azlocillin	+	-	+	+
Doxycycline	+	+	+	+	protein synthesis, tetracycline
Potassium Chromate	-	-	-	-
Cefuroxime	+	-	+	+
5-Fluorouracil	+	+	+	+
Rolitetracycline	+	-	+	-
Cesium Chloride	+	-	-	-
Manganese [II] Chloride	+	+	+	+
Trifluoperazine	+	-	-	+
Copper [II] Chloride	+	+	-	+
PM14
	LL195	LL195 ∆cspAB	N1546	N1546 ∆cspAB
Furaltadone	+	+	+	-	DNA synthesis, nitro-compound, multiple sites
Sanguinarine	-	-	+	+	ATPase, Na+/K+ and Mg++
Aminacrine	+	+	+	+
Sodium Arsenate	+	+	+	+
Boric Acid	-	-	-	-	transport, toxic anion
1-Hydroxy-Pyridine-2-Thione	+	+	+	+
Cadmium Chloride	-	-	+	-
Iodoacetic Acid	+	+	+	-
Sodium Dichromate	-	-	-	-
Cefoxitin	+	-	+	+	wall, cephalosporin
Sodium Metaborate	+	+	+	+
Chloramphenicol	+	+	+	+	protein synthesis
Chelerythrine	+	-	+	+
Carbenicillin	+	+	+	+	wall, lactam
Sodium Nitrite	-	+	+	+	toxicity, nitrite
EGTA	-	+	+	+	chelator, Ca++
Promethazine	+	-	-	-	cyclic nucleotide phosphodiesterase
PM15
	LL195	LL195 ∆cspAB	N1546	N1546 ∆cspAB
Procaine	+	+	+	+	ion channal inhibitor, Na+ (m)
Guanidine Hydrochloride	+	-	+	+	membrane, chaotropic agent
5,7-Dichloro-8-Hydroxy-Quinaldine	-	-	-	-	chelator, lipophilic
5,7-Dichloro-8-Hydroxyquinoline	+	-	-	-	chelator, lipophilic
1,10-Phenanthroline	+	+	+	+	chelator, Fe++, Zn++, divalent metal ions
Phleomycin	+	+	+	-	DNA damage, oxidative, ionizing ratiation
Domiphen Bromide	+	-	+	+	membrane, detergent, cationic, fungiside
Nitrofurazone	+	+	+	+	DNA damage, multiple sites, nitrofuran analog
3,4-Dimethoxybenzyl Alcohol	+	-	+	+
Puromycin	+	-	+	+	protein synthesis, 30S ribosomal subunit, premature chanin termination
Sodium Azide	+	-	+	+	respiration, uncoupler
Menadione	+	+	+	+
PM16
	LL195	LL195 ∆cspAB	N1546	N1546 ∆cspAB
Cefotaxime	+	-	+	+
5-Chloro-7-Iodo-8-Hydroxyquinoline	+	-	-	-
Trimethoprim	+	+	+	+
Cetylpyridinium Chloride	+	+	+	+
1-Chloro-2,4-Dinitrobenzene	+	+	-	+
Diamide	+	+	+	+
Streptomycin	+	+	+	+	protein synthesis, aminoglycoside
Sodium Selenite	+	-	-	+
Aluminum Sulfate	+	+	+	+
Chromium [III] Chloride	+	+	+	+
Ferric Chloride	+	+	+	+	transport, toxic cation
Sorbic Acid	+	-	-	+	respiration, ionophore, H+
PM17
	LL195	LL195 ∆cspAB	N1546	N1546 ∆cspAB
D-Serine	+	-	+	+
β-Chloro-L-Alanine	+	+	-	+
2-Hydroxy-Benzoic Acid	-	-	-	-
Hygromycin B	+	+	+	+
Ethionamide	+	-	-	-
4-Aminopyridine	+	+	+	+
Oxycarboxin	+	+	+	+
3-Amino-1,2,4-triazole	-	+	+	-
Chlorpromazine	+	+	+	+
Niaproof	+	+	+	+
Compound 48/80	+	+	+	+	phospholipase C, ADP ribosylation
Lithium Chloride	-	+	-	-	transport, toxic cation
D,L-Methionine Hydroxamate	-	-	-	-
Chlorambucil	-	-	-	-
Cefamandole Nafate	+	+	+	+
Cefsulodin	+	+	+	+
Phenylarsine Oxide	+	+	-	+
PM18
	LL195	LL195 ∆cspAB	N1546	N1546 ∆cspAB
Sodium Pyrophosphate	+	+	+	+	chelating agent
Thiamphenicol	-	+	-	-
Poly-L-Lysine	+	+	+	+
Sulfisoxazole	+	+	+	+
Sodium Bromate	+	+	+	-	toxic anion
Lidocaine	+	+	-	-
Antimony [III] Chloride	+	+	+	+
Tinidazole	+	+	+	-	Mutagen, nitroimidazole (GP, GN)
2-Phenylphenol	+	-	+	-
Plumbagin	+	-	+	+
PM19
	LL195	LL195 ∆cspAB	N1546	N1546 ∆cspAB
Gallic Acid	+	+	+	+
Harmane	+	-	+	+
Cinnamic Acid [trans]	+	+	-	+
D,L-α-Lipoic Acid	+	+	+	+
Sodium Caprylate	-	-	-	-
Polymyxin B	+	+	+	+
PM20
	LL195	LL195 ∆cspAB	N1546	N1546 ∆cspAB
Orphenadrine	+	+	+	+
D,L-Propranolol	+	+	+	+
Thioridazine	+	+	+	+
Atropine	+	+	+	+	acetylcholine receptor, antagonist
Ornidazole	+	+	+	+
Proflavine	+	+	+	+
Ciprofloxacin	-	+	+	+	DNA topoisomerase, quinolone
18-Crown-6-Ether	-	-	+	-	respiration, ionophore
Crystal Violet	+	-	-	-	respiration
Dodine	+	+	+	+	fungicide, guanidine, membrane permeability
4-Hydroxycoumarin	+	+	-	+	DNA intercalator
Oxytetracycline	-	+	+	+	protein synthesis, tetracycline
Pridinol	-	-	+	-
3,5-Dinitrobenzoic Acid	-	-	-	-
8-Hydroxyquinoline	-	-	-	-	chelator, lipophilic
Patulin	-	-	+	+	antifungal, tubulin binding

## Sheet: Table S12. aa change positions 
Table 12: Folate biosynthesis pathway enzymes amino acid changes
Key
Classification	Strain
Lineage I	F2365, LL195, N11-2292, N11-2747, N12-0551, N12-1339, N12-0605, N12-0341, N13-0047, N12-1996, Scott A, N13-1054, N12-0432, N12-0973, N11-1846, N12-0466, N12-1608, N2306, N12-0320, N12-0794, N13-2107, N12-1772, N16-0044, N11-2801, N12-1387, N11-1850, N11-2675, H34
Lineage III	WLSC1019, WLSC1020, LMNC318, LMNC326
CC1	F2365,LL195, N11-2292, N11-2747, N12-0551, N12-1339, N12-0605, N12-0341, N13-0047, N12-1996
CC2	Scott A, N13-1054, N12-0432, N12-0973, N11-1846, N12-0466
CC4	N2306, N12-0320, N12-0794, N13-2107, N12-1772
CC6	N16-0044, N11-2801, N12-1387
CC8	N1546, N11-1584, N11-1617, N11-1649, N11-1346
CC9	EGDe,N12-0486, N13-0001, N11-1514, N11-1837, N12-1921
CC121	N11-1905, N12-1024, N13-0119, N12-0367
CC412	N843_10, N843_15, N12-1273
DHFR dihydrofolate reductase EC:1.5.1.3		Targeted by Trimethoprim
Amino acid position and substitution1	Type of amino acid substitution	Strains	Remarks
Q29H	Non-conservative	CC8 strains
P91T	Non-conservative	LI strains
N133D	Non-conservative	Lm3136
E128K	Non-conservative	WLSC1019
Amino acid changes relative to Lm EGDe
Dihydropteroate synthase EC:2.5.1.15
Amino acid position and substitution1	Type of amino acid substitution	Strains	Remarks
A37T/N	Non-conservative	LIII strains
D67E	Conserved	LI & LIII strains
A71N/t	Non-conservative	LI & LIII strains
S93T	Conserved	LI & LIII strains
Q101K	Non-conservative	LI & LIII strains
A107V	Non-conservative	CC2 strains
D108N	Non-conservative	LI & LIII strains
D130N	Non-conservative	LI & LIII strains
A142T	Non-conservative	LI & LIII strains
I142T	Non-conservative	LI & LIII strains
I159V	Non-conservative	LI & LIII strains
G223E	Non-conservative	LI & LIII strains
N270K	Non-conservative	LI & LIII strains
Amino acid changes relative to Lm EGDe
Molybdenum cofactor guanylyltransferase EC:2.7.7.77
Amino acid position and substitution1	Type of amino acid substitution	Strains	Remarks
N3S	Non-conservative	CC4 strains
L45M	Non-conservative	LIII strains
D49E	Conserved	LIII strains
H60Y	Non-conservative	LIII strains
D68V	Non-conservative	CC1 strains
S83R	Non-conservative	LIII strains except WLSC1019
A93T	Non-conservative	CC8 strains
N99A	Non-conservative	CC412 strains & LIII strains
Amino acid changes relative to Lm EGDe
Dihydrofolate synthase or tetrahydrofolate synthase (Lmo1551)
Amino acid position and substitution1	Type of amino acid substitution	Strains	Remarks
I60V	Conserved	LIII strains
K70R	Conserved	LI strains
V88I	Conserved	LI strains
M97L	Non-conservative	LIII strains
K114E	Non-conservative	LIII strains
V116I	Conserved	LI & LIII strains
D136E	Conserved	LI & LIII strains
M160V	Non-conservative	LIII strains
V163I	Conserved	LI & LIII strains
T168S	Conserved	LIII strains
M171L	Non-conservative	LIII strains except WLSC1019
I196V	Conserved	LIII strains
E213K	Non-conservative	LI strains
T216K	Non-conservative	LI strains
K217N	Non-conservative	LIII strains
T223A	Non-conservative	LI & LIII strains
N226Y	Non-conservative	LIII strains
K227E/D	Non-conservative	LI & LIII strains
A228T/S	Non-conservative	LI & LIII strains
H232V	Non-conservative	LIII strains
E234K	Non-conservative	LIII strains
N237V	Non-conservative	LIII strains
S249N	Non-conservative	LIII strains
E256L	Non-conservative	LI & LIII strains
L258I	Conserved	LIII strains
V266I	Conserved	LIII strains
T279S	Conserved	LIII strains
E281T	Non-conservative	LIII strains
D283G/E	Non-conservative	LI & LIII strains
A285S	Non-conservative	LIII strains
R288K	Conserved	LI strains
K289N	Non-conservative	LIII strains
I303V	Conserved	LIII strains
I304M	Non-conservative	LIII strains
K321N	Non-conservative	LIII strains
H325R	Non-conservative	LIII strains
V327I	Non-conservative	LI & LIII strains
Q328E	Non-conservative	LIII strains
K329M	Non-conservative	LIII strains
P331S	Non-conservative	LI strains
G332E	Non-conservative	LIII strains
I337V	Conserved	LIII strains
A351G/T	Non-conservative	LI & LIII strains
M352T	Non-conservative	LIII strains
K354R	Conserved	LIII strains
S355A	Non-conservative	LIII strains
P357S	Non-conservative	LIII strains
A359T/S	Non-conservative	LI & LIII strains
N367D	Non-conservative	LIII strains
T373M	Non-conservative	LIII strains
T374A	Non-conservative	LIII strains
K382E	Non-conservative	LIII strains
N383N	Non-conservative	LIII strains
D391N	Non-conservative	LIII strains
A395V	Non-conservative	LI strains
N397G	Non-conservative	LI strains
KG insert between Y100 and E101	Non-conservative	LIII strains
N407D	Non-conservative	LIII strains
T408A	Non-conservative	LIII strains
K424N	Non-conservative	LIII strains
A428T	Non-conservative	LIII strains
I430K/T	Non-conservative	LI & LIII strains
Amino acid changes relative to Lm EGDe
Para-aminobenzoate synthetase EC:4.13.38 - 2.6.1.85
Amino acid position and substitution1	Type of amino acid substitution	Strains	Remarks
T12I	Non-conservative	CC412 strains
A24T	Non-conservative	LI strains
Y25H	Non-conservative	LI strains except N11-2675
N39E	Non-conservative	LI & LIII strains
L63F	Non-conservative	Lm3163
K66QH	Non-conservative	LIII strains
P68S	Non-conservative	Lm3163
S69D	Non-conservative	LIII strains
E70A/G	Non-conservative	LI & LIII strains
S71N	Non-conservative	LIII strains
V79I	Conserved	CC8 strains & WLSC1020
N82G	Non-conservative	LIII strains
T84N	Non-conservative	LI & LIII strains
D85V	Non-conservative	CC1 and CC2 strains, & H34
A87T	Non-conservative	LIII strains
E89K	Non-conservative	LIII strains
T90C	Non-conservative	LIII strains
S94A	Non-conservative	LIII strains
M100T	Non-conservative	LIII strains
D101N	Non-conservative	LI strains
S103N	Non-conservative	LIII strains
E106K	Non-conservative	LIII strains
T108A	Non-conservative	LI & LIII strains
E112D	Conserved	LIII strains
A120S	Non-conservative	LIII strains
Q133K	Non-conservative	LIII strains
N139S	Non-conservative	LIII strains
E147K	Non-conservative	LIII strains
S164N	Non-conservative	LIII strains
F177L	Non-conservative	N2306
K178N	Non-conservative	N2306
W179G	Non-conservative	N2306
D212N	Non-conservative	N12-0605
M232*	PMSC	N2306	Truncated protein
Q243K	Non-conservative	LI & LIII strains
I260V	Conserved	LI & LIII strains
A289V	Non-conservative	N11-1850 & CC2 strains
D300N	Non-conservative	LIII strains
T309A	Non-conservative	LIII strains
E314K	Non-conservative	WLSC1020
N322S	Non-conservative	LIII strains
T327S	Conserved	WLSC1019
T331A	Non-conservative	LI & LIII strains
E348D	Conserved	LIII strains
A350T	Non-conservative	LIII strains
A361T	Non-conservative	N11-2675
K368G/E	Non-conservative	LI & LIII strains
C374S	Non-conservative	LIII strains
I377L	Non-conservative	LIII strains
I401V	Conserved	LIII strains
T408I	Non-conservative	LIII strains
G422D	Non-conservative	LI strains
E433D	Conserved	LI & LIII strains
H436T	Non-conservative	LIII strains
A439E	Non-conservative	LI & LIII strains
K442R/E	Non-conservative	LI & LIII strains
T445A	Non-conservative	LIII strains
I450L	Conserved	CC2 strains & H34
K457N	Non-conservative	LIII strains
I475V	Conserved	LI & LIII strains
D478N	Non-conservative	LI strains
D485A	Non-conservative	LIII strains
Q493R	Non-conservative	LI & LIII strains
N501T	Non-conservative	LIII strains
T518A	Non-conservative	LIII strains
S523P	Non-conservative	LIII strains
A542V	Non-conservative	LIII strains
L547F	Non-conservative	LIII strains
Y551F	Conserved	LIII strains
V562I	Conserved	LI strains
K567I	Non-conservative	LIII strains
Amino acid changes relative to Lm EGDe
